# Supplementary material for: An extension of the technology acceptance model for understanding travelers’ adoption of variable message signs
Source: PLoS One. 2019 Apr 25;14(4):e0216007. doi: 10.1371/journal.pone.0216007 (PMC6483246; doi:10.1371/journal.pone.0216007)
Supplement: S1 File — Indicators and Socioeconomic Characteristics of Respondents. (XLSX) [file pone.0216007.s001.xlsx]

## Sheet: Indicators
num	PU1	PU2	PU3	PU4	PEOU1	PEOU2	PEOU3	PEOU4	IQ1	IQ2	IQ3	FAM1	FAM2	FAM3	BI1	BI2	BI3	ATT1	ATT2	GENDER	MIDAGE	OLD	ASSO	BACH	GRAD	MARRC	MARRNC	MID_INC	HIGH_INC	STUD	PRIVATE	OTHERJOB	MIDEXP	HIGHEXP	INFO_B	EXP_B	INFOEXP_B
1	4	4	4	5	4	5	5	4	3	4	4	4	4	4	5	4	4	4	5	1	1	0	1	0	0	1	0	1	0	0	0	0	0	0	1	0	0
2	2	2	4	4	4	5	3	4	2	2	4	5	4	4	2	2	2	5	4	1	0	0	0	1	0	0	0	0	0	1	0	0	0	1	0	0	1
3	2	2	4	4	4	5	3	4	2	2	4	5	4	4	2	2	2	5	4	1	0	0	0	1	0	0	0	0	0	1	0	0	1	0	0	0	1
4	5	5	5	5	4	4	4	4	5	5	5	3	4	4	4	4	4	5	4	0	1	0	0	1	0	1	0	0	0	0	0	0	0	1	0	0	1
5	5	5	5	5	4	4	4	4	5	5	5	3	4	4	4	4	4	5	4	0	1	0	0	1	0	1	0	0	0	0	0	0	1	0	0	0	1
6	5	5	4	5	4	4	4	5	5	5	5	4	4	4	5	5	4	4	4	1	0	0	0	0	1	0	0	0	0	1	0	0	1	0	0	0	1
7	5	5	4	5	4	4	4	5	5	5	5	4	4	4	5	5	4	4	4	1	0	0	0	0	1	0	0	0	0	1	0	0	0	0	0	0	1
8	5	5	4	5	4	4	4	5	5	5	5	4	4	4	5	5	4	4	4	1	0	0	0	0	1	0	0	0	0	1	0	0	0	0	0	0	1
9	4	4	4	4	4	3	4	4	4	5	4	4	4	4	3	3	3	4	4	1	0	0	0	1	0	0	0	0	0	0	1	0	0	0	0	1	0
10	4	4	4	4	4	3	4	4	4	5	4	4	4	4	3	3	3	4	4	1	0	0	0	1	0	0	0	0	0	0	1	0	0	0	0	1	0
11	4	4	4	4	4	3	4	4	4	5	4	4	4	4	3	3	3	4	4	1	0	0	0	1	0	0	0	0	0	0	1	0	0	1	0	1	0
12	4	5	5	5	5	4	4	4	4	4	3	4	4	4	5	5	5	4	4	1	0	0	0	1	0	0	0	0	1	0	1	0	0	1	0	0	1
13	4	5	5	5	5	4	4	4	4	4	3	4	4	4	5	5	5	4	4	1	0	0	0	1	0	0	0	0	1	0	1	0	0	0	0	0	1
14	4	5	5	5	5	4	4	4	4	4	3	4	4	4	5	5	5	4	4	1	0	0	0	1	0	0	0	0	1	0	1	0	1	0	0	0	1
15	4	5	5	5	5	4	4	4	4	4	3	4	4	4	5	5	5	4	4	1	0	0	0	1	0	0	0	0	1	0	1	0	1	0	0	0	1
16	5	5	5	5	5	5	5	5	4	4	4	5	5	5	5	5	5	5	5	1	0	0	0	1	0	0	1	1	0	0	0	1	1	0	0	0	1
17	5	5	5	5	5	5	5	5	4	4	4	5	5	5	5	5	5	5	5	1	0	0	0	1	0	0	1	1	0	0	0	1	0	1	0	0	1
18	5	5	5	5	4	4	5	5	4	3	4	5	5	4	5	5	5	5	4	1	0	0	0	1	0	1	0	1	0	0	1	0	1	0	1	0	0
19	5	5	5	5	4	4	5	5	4	3	4	5	5	4	5	5	5	5	4	1	0	0	0	1	0	1	0	1	0	0	1	0	1	0	1	0	0
20	5	5	5	5	4	4	5	5	4	3	4	5	5	4	5	5	5	5	4	1	0	0	0	1	0	1	0	1	0	0	1	0	0	1	1	0	0
21	5	5	4	4	4	3	4	3	5	5	5	3	4	4	4	4	4	4	4	1	0	0	0	1	0	0	0	1	0	0	1	0	1	0	0	1	0
22	5	5	4	4	4	3	4	3	5	5	5	3	4	4	4	4	4	4	4	1	0	0	0	1	0	0	0	1	0	0	1	0	0	0	0	1	0
23	5	5	4	4	4	3	4	3	5	5	5	3	4	4	4	4	4	4	4	1	0	0	0	1	0	0	0	1	0	0	1	0	0	0	0	1	0
24	5	5	5	5	3	3	4	3	5	5	5	3	5	5	4	4	4	4	5	1	1	0	1	0	0	1	0	0	1	0	0	0	1	0	0	0	1
25	5	5	5	5	3	3	4	3	5	5	5	3	5	5	4	4	4	4	5	1	1	0	1	0	0	1	0	0	1	0	0	0	1	0	0	0	1
26	4	4	4	4	4	4	4	4	5	5	5	4	5	3	4	5	4	4	4	1	1	0	0	1	0	1	0	1	0	0	0	0	1	0	1	0	0
27	4	4	3	5	4	3	3	4	5	5	5	4	3	4	4	3	4	5	4	1	0	0	0	1	0	0	0	0	0	0	0	0	0	0	0	0	1
28	4	4	3	5	4	3	3	4	5	5	5	4	3	4	4	3	4	5	4	1	0	0	0	1	0	0	0	0	0	0	0	0	1	0	0	0	1
29	4	4	3	5	4	3	3	4	5	5	5	4	3	4	4	3	4	5	4	1	0	0	0	1	0	0	0	0	0	0	0	0	1	0	0	0	1
30	4	4	3	5	4	3	3	4	5	5	5	4	3	4	4	3	4	5	4	1	0	0	0	1	0	0	0	0	0	0	0	0	0	0	0	0	1
31	5	5	5	5	4	3	4	4	5	5	5	3	3	3	4	5	4	5	4	1	0	0	0	0	1	0	0	0	0	1	0	0	1	0	0	0	0
32	5	5	5	5	4	3	4	4	5	5	5	3	3	3	5	5	5	5	4	1	0	0	0	0	1	0	0	0	0	1	0	0	1	0	0	0	0
33	5	5	5	5	4	3	4	4	5	5	5	3	3	3	5	5	5	5	4	1	0	0	0	0	1	0	0	0	0	1	0	0	1	0	0	0	0
34	5	5	5	5	5	5	5	5	5	5	5	4	4	4	5	5	5	5	5	1	1	0	0	0	1	1	0	0	1	0	0	1	1	0	1	0	0
35	5	5	5	5	5	5	5	5	5	5	5	4	4	4	5	5	5	5	5	1	1	0	0	0	1	1	0	0	1	0	0	1	0	1	1	0	0
36	5	5	5	5	5	5	5	5	5	5	5	4	4	4	5	5	5	5	5	1	1	0	0	0	1	1	0	0	1	0	0	1	1	0	1	0	0
37	4	3	5	4	2	2	3	3	4	4	4	5	5	5	4	3	4	2	2	0	0	0	0	1	0	0	0	0	0	1	0	0	0	0	0	0	1
38	4	3	5	4	2	2	3	3	4	4	4	5	5	5	4	3	4	2	2	0	0	0	0	1	0	0	0	0	0	1	0	0	0	0	0	0	1
39	4	4	4	4	3	4	4	3	4	4	4	5	5	5	4	4	4	5	5	0	0	0	0	1	0	0	1	0	0	0	1	0	0	0	0	0	1
40	4	4	4	4	3	4	4	3	4	4	4	5	5	5	4	4	4	5	5	0	0	0	0	1	0	0	1	0	0	0	1	0	0	1	0	0	1
41	4	4	4	4	3	4	4	3	4	4	4	5	5	5	4	4	4	5	5	0	0	0	0	1	0	0	1	0	0	0	1	0	1	0	0	0	1
42	5	5	5	5	3	4	4	3	5	5	5	5	4	5	5	5	5	4	4	1	1	0	0	1	0	1	0	1	0	0	0	0	0	1	0	1	0
43	5	5	5	5	3	4	4	3	5	5	5	3	3	3	5	5	5	4	4	1	1	0	0	1	0	1	0	1	0	0	0	0	1	0	0	1	0
44	5	5	5	5	3	4	4	3	5	5	5	3	3	3	5	5	5	4	4	1	1	0	0	1	0	1	0	1	0	0	0	0	1	0	0	1	0
45	5	5	5	5	4	4	5	5	5	5	5	3	3	3	5	5	5	5	5	0	0	0	0	1	0	0	0	0	0	1	0	0	0	1	0	0	1
46	5	5	5	5	4	4	5	5	5	5	5	3	3	3	5	5	5	5	5	0	0	0	0	1	0	0	0	0	0	1	0	0	1	0	0	0	1
47	3	3	3	3	4	4	4	3	3	2	3	4	4	4	3	3	3	4	5	1	0	0	0	0	1	0	0	0	0	1	0	0	1	0	0	0	1
48	3	3	3	3	4	4	4	3	3	2	3	4	4	4	3	3	3	4	5	1	0	0	0	0	1	0	0	0	0	1	0	0	0	1	0	0	1
49	3	3	3	3	4	4	4	3	3	2	3	4	4	4	3	3	3	4	5	1	0	0	0	0	1	0	0	0	0	1	0	0	1	0	0	0	1
50	5	5	5	5	4	4	5	4	5	4	5	5	3	4	3	3	3	5	5	1	0	0	0	0	1	0	0	0	0	1	0	0	1	0	0	0	1
51	5	4	4	4	4	3	4	4	3	3	3	4	4	3	5	5	5	5	4	1	0	0	0	1	0	0	0	0	0	0	1	0	1	0	0	0	1
52	5	4	4	4	4	3	4	4	3	3	3	4	4	3	4	4	4	5	4	1	0	0	0	1	0	0	0	0	0	0	1	0	0	1	0	0	1
53	4	4	5	4	3	4	4	4	4	3	4	4	4	4	4	4	4	4	4	1	0	0	0	1	0	0	1	1	0	0	1	0	0	1	0	0	1
54	4	4	5	4	3	4	4	4	4	3	4	4	4	4	4	4	4	4	4	1	0	0	0	1	0	0	1	1	0	0	1	0	0	0	0	0	1
55	4	4	5	4	3	4	4	4	4	3	4	4	4	4	4	4	4	4	4	1	0	0	0	1	0	0	1	1	0	0	1	0	0	0	0	0	1
56	4	4	5	4	3	4	4	4	4	3	4	4	4	4	4	4	4	4	4	1	0	0	0	1	0	0	1	1	0	0	1	0	0	0	0	0	1
57	5	5	5	5	3	3	3	3	5	5	5	5	5	5	4	4	3	3	3	0	1	0	0	1	0	0	1	1	0	0	1	0	1	0	0	1	0
58	5	5	5	5	3	3	3	3	5	5	5	5	5	5	5	5	3	3	3	0	1	0	0	1	0	0	1	1	0	0	1	0	0	0	0	1	0
59	5	5	5	5	5	5	5	5	5	5	5	5	5	5	5	5	5	5	5	1	0	0	0	1	0	1	0	1	0	0	0	0	0	1	0	0	1
60	5	5	5	5	5	5	5	5	5	5	5	5	5	5	5	5	5	5	5	1	0	0	0	1	0	1	0	1	0	0	0	0	1	0	0	0	1
61	5	5	5	5	4	3	4	3	5	5	5	5	5	5	5	5	4	4	4	1	0	0	0	0	1	0	0	0	1	0	1	0	0	0	0	0	1
62	5	5	5	5	4	3	4	3	5	5	5	5	5	5	5	5	4	4	4	1	0	0	0	0	1	0	0	0	1	0	1	0	0	0	0	0	1
63	5	5	5	5	4	3	4	3	5	5	5	5	5	5	5	5	4	4	4	1	0	0	0	0	1	0	0	0	1	0	1	0	1	0	0	0	1
64	5	5	5	5	5	5	5	5	5	5	5	5	5	5	5	5	5	5	5	1	1	0	0	0	0	1	0	0	0	0	1	0	1	0	0	0	1
65	5	5	5	5	5	5	5	5	5	5	5	5	5	5	5	5	5	5	5	1	1	0	0	0	0	1	0	0	0	0	1	0	1	0	0	0	1
66	5	5	5	5	5	5	5	5	5	5	5	5	5	5	5	5	5	5	5	1	1	0	0	0	0	1	0	0	0	0	1	0	1	0	0	0	1
67	5	5	5	5	5	5	5	5	5	5	5	5	5	5	5	5	5	5	5	1	1	0	0	0	0	1	0	0	0	0	1	0	0	1	0	0	1
68	5	5	5	5	5	5	5	5	5	5	5	5	5	5	5	5	5	5	5	0	1	0	0	0	0	1	0	0	0	0	0	1	0	0	0	0	1
69	5	5	5	5	5	5	5	5	5	5	5	5	5	5	5	5	5	5	5	0	1	0	0	0	0	1	0	0	0	0	0	1	0	0	0	0	1
70	5	5	5	5	5	5	5	5	5	5	5	5	5	5	5	5	5	5	5	0	1	0	0	0	0	1	0	0	0	0	0	1	0	1	0	0	1
71	5	5	5	5	5	5	5	5	5	5	5	5	5	5	5	5	5	5	5	0	1	0	0	0	0	1	0	0	0	0	0	1	0	1	0	0	1
72	5	5	5	4	2	3	4	4	4	4	4	3	4	5	5	5	4	5	4	1	0	1	0	0	0	1	0	0	0	0	0	1	0	1	1	0	0
73	5	5	5	4	2	3	4	4	4	4	4	3	4	5	5	5	4	5	4	1	0	1	0	0	0	1	0	0	0	0	0	1	0	0	1	0	0
74	4	5	5	5	5	4	5	5	3	3	4	5	5	5	5	5	4	4	4	0	0	0	0	1	0	1	0	1	0	0	1	0	1	0	1	0	0
75	4	5	5	5	5	4	5	5	3	3	4	5	5	5	5	5	4	4	4	0	0	0	0	1	0	1	0	1	0	0	1	0	1	0	1	0	0
76	4	5	5	5	5	4	5	5	3	3	4	5	5	5	5	5	4	4	4	0	0	0	0	1	0	1	0	1	0	0	1	0	1	0	1	0	0
77	4	5	5	5	5	4	5	5	3	3	4	5	5	5	5	5	4	4	4	0	0	0	0	1	0	1	0	1	0	0	1	0	1	0	1	0	0
78	5	5	5	5	5	5	5	5	2	2	4	4	5	5	5	5	5	5	5	0	1	0	0	1	0	1	0	0	0	0	1	0	1	0	0	0	1
79	5	5	5	5	5	5	5	5	2	2	4	4	5	5	5	5	5	5	5	0	1	0	0	1	0	1	0	0	0	0	1	0	0	1	0	0	1
80	5	5	5	5	5	5	5	5	2	2	4	4	5	5	5	5	5	5	5	0	1	0	0	1	0	1	0	0	0	0	1	0	1	0	0	0	1
81	5	5	5	5	3	3	4	4	3	3	3	5	5	5	5	5	5	5	5	0	1	0	1	0	0	1	0	1	0	0	1	0	0	1	0	0	1
82	5	5	5	5	3	3	4	4	3	3	3	5	5	5	5	5	5	5	5	0	1	0	1	0	0	1	0	1	0	0	1	0	1	0	0	0	1
83	5	5	5	5	3	3	4	4	3	3	3	5	5	5	5	5	5	5	5	0	1	0	1	0	0	1	0	1	0	0	1	0	0	1	0	0	1
84	5	5	5	5	3	3	4	4	3	3	3	5	5	5	5	5	5	5	5	0	1	0	1	0	0	1	0	1	0	0	1	0	0	1	0	0	1
85	5	5	5	5	5	5	5	5	5	5	5	5	5	5	5	5	5	5	5	1	0	0	0	1	0	0	0	0	0	1	0	0	0	1	0	0	1
86	5	5	5	5	5	5	5	5	5	5	5	5	5	5	5	5	5	5	5	1	0	0	0	1	0	0	0	0	0	1	0	0	0	0	0	0	1
87	5	5	5	5	3	3	3	4	3	3	4	4	4	5	5	5	4	4	4	0	0	0	0	1	0	0	0	0	0	0	1	0	1	0	0	0	1
88	5	5	5	5	5	5	5	5	5	3	5	5	5	5	5	5	5	5	5	1	1	0	0	1	0	1	0	1	0	0	1	0	1	0	0	1	0
89	5	5	5	5	4	3	5	5	3	3	3	5	5	5	5	5	3	5	4	1	0	0	0	1	0	0	0	1	0	0	1	0	0	0	0	0	1
90	5	5	5	5	4	3	5	5	3	3	3	5	5	5	5	5	3	5	4	1	0	0	0	1	0	0	0	1	0	0	1	0	0	0	0	0	1
91	4	4	4	5	5	5	5	5	5	3	3	4	4	4	4	4	4	4	4	0	1	0	0	1	0	1	0	0	0	0	0	0	0	1	0	1	0
92	5	5	5	5	4	4	4	3	4	4	4	3	5	4	5	5	4	5	5	0	0	0	0	1	0	0	0	0	0	0	1	0	0	0	0	0	1
93	4	4	4	4	4	4	4	4	4	4	4	4	2	4	4	4	4	4	4	1	0	0	1	0	0	0	0	0	0	0	0	1	0	1	0	0	0
94	4	4	4	4	4	4	4	4	4	4	4	4	2	4	4	4	4	4	4	1	0	0	1	0	0	0	0	0	0	0	0	1	1	0	0	0	0
95	4	4	4	5	5	5	5	5	5	3	5	5	5	5	5	5	5	5	4	1	0	0	1	0	0	0	0	0	0	0	0	1	0	0	0	1	0
96	4	4	4	4	3	4	4	4	3	3	3	4	4	3	4	4	3	4	4	0	1	0	0	1	0	1	0	1	0	0	0	1	1	0	0	0	1
97	4	4	3	4	3	3	3	3	3	2	4	4	4	4	3	4	4	4	4	0	0	0	0	1	0	0	0	0	0	0	1	0	1	0	0	0	1
98	4	4	3	4	3	3	3	3	3	2	4	4	4	4	3	4	4	4	4	0	0	0	0	1	0	0	0	0	0	0	1	0	1	0	0	0	1
99	4	4	3	4	3	3	3	3	3	2	4	4	4	4	3	4	4	4	4	0	0	0	0	1	0	0	0	0	0	0	1	0	1	0	0	0	1
100	3	4	4	4	3	4	4	4	3	3	4	4	4	3	4	4	3	4	4	1	1	0	0	0	1	1	0	1	0	0	0	0	0	0	0	1	0
101	3	4	4	4	3	4	4	4	3	3	4	4	4	3	4	4	3	4	4	1	1	0	0	0	1	1	0	1	0	0	0	0	0	0	0	1	0
102	4	4	4	4	3	4	4	3	4	3	4	4	4	4	4	4	4	4	4	1	1	0	0	1	0	1	0	0	0	0	0	1	0	1	0	1	0
103	4	4	4	4	3	4	4	3	4	3	4	4	4	4	4	4	4	4	4	1	1	0	0	1	0	1	0	0	0	0	0	1	0	0	0	1	0
104	4	4	4	4	3	4	4	3	4	3	4	4	4	4	4	4	4	4	4	1	1	0	0	1	0	1	0	0	0	0	0	1	1	0	0	1	0
105	4	4	4	4	3	4	4	3	4	3	4	4	4	4	4	4	4	4	4	1	1	0	0	1	0	1	0	0	0	0	0	1	1	0	0	1	0
106	4	4	4	4	4	4	4	4	4	3	4	3	3	4	4	4	4	4	4	0	0	0	0	1	0	0	1	0	0	1	0	0	0	0	0	0	1
107	4	4	4	4	4	4	4	4	4	3	4	3	3	4	4	4	4	4	4	0	0	0	0	1	0	0	1	0	0	1	0	0	0	1	0	0	1
108	4	4	4	4	4	4	4	4	4	3	4	3	3	4	4	4	4	4	4	0	0	0	0	1	0	0	1	0	0	1	0	0	1	0	0	0	1
109	4	4	4	4	4	4	4	4	4	3	4	3	3	4	4	4	4	4	4	0	0	0	0	1	0	0	1	0	0	1	0	0	1	0	0	0	1
110	5	5	5	5	5	5	5	5	3	1	5	5	5	5	5	5	3	3	4	1	0	0	0	0	0	0	0	0	0	1	0	0	1	0	0	0	1
111	5	5	5	5	5	5	5	5	3	1	5	5	5	5	5	5	3	3	4	1	0	0	0	0	0	0	0	0	0	1	0	0	0	1	0	0	1
112	4	4	4	5	5	4	4	4	4	2	3	3	2	2	4	5	4	3	4	0	0	0	0	1	0	0	0	0	0	1	0	0	0	1	0	0	1
113	4	4	4	5	5	4	4	4	4	2	3	3	2	2	4	5	4	3	4	0	0	0	0	1	0	0	0	0	0	1	0	0	0	0	0	0	1
114	5	5	5	4	4	3	4	4	4	3	4	4	4	2	4	4	4	4	4	0	0	0	0	0	1	0	0	0	0	1	0	0	0	0	1	0	0
115	5	5	5	4	4	3	4	4	4	3	4	4	4	2	4	4	4	4	4	0	0	0	0	0	1	0	0	0	0	1	0	0	0	0	1	0	0
116	4	2	2	3	3	4	4	4	2	2	3	4	4	4	2	2	2	4	4	1	0	1	0	0	0	1	0	1	0	0	0	1	1	0	0	1	0
117	4	5	5	5	5	3	4	4	3	3	4	5	5	4	5	5	3	3	4	1	0	0	0	0	1	0	0	0	1	0	1	0	1	0	1	0	0
118	5	5	5	5	5	5	5	5	5	5	5	5	5	5	5	5	5	5	5	1	0	0	0	1	0	0	1	0	1	0	0	1	0	0	0	0	1
119	5	5	5	5	5	5	5	5	5	5	5	5	5	5	5	5	5	5	5	1	0	0	0	1	0	0	1	0	1	0	0	1	1	0	0	0	1
120	5	5	5	5	5	5	5	5	5	5	5	5	5	5	5	5	5	5	5	1	0	0	0	1	0	0	1	0	1	0	0	1	1	0	0	0	1
121	5	5	5	5	5	5	5	5	5	5	5	5	5	5	5	5	5	5	5	1	0	0	0	1	0	0	1	0	1	0	0	1	0	1	0	0	1
122	4	3	3	4	5	3	4	3	5	4	3	4	4	4	3	4	4	3	3	1	0	0	0	0	1	1	0	0	1	0	1	0	1	0	0	0	1
123	4	3	3	4	5	3	4	3	5	4	3	4	4	4	3	4	4	3	3	1	0	0	0	0	1	1	0	0	1	0	1	0	0	0	0	0	1
124	5	5	5	5	3	3	4	4	2	2	3	2	5	5	5	4	2	5	5	1	0	0	0	1	0	0	0	0	0	1	0	0	1	0	0	0	1
125	5	5	5	5	3	3	4	4	2	2	3	2	5	5	5	4	2	5	5	1	0	0	0	1	0	0	0	0	0	1	0	0	1	0	0	0	1
126	5	5	5	5	3	3	3	3	3	5	3	2	5	5	5	5	5	5	5	1	1	0	0	1	0	0	1	1	0	0	1	0	0	1	0	0	1
127	5	5	5	5	4	4	4	4	4	3	4	2	5	5	5	4	3	4	4	1	0	0	0	0	1	0	0	1	0	0	1	0	0	1	0	0	1
128	5	5	5	5	4	4	4	4	4	3	4	4	5	5	5	4	3	4	4	1	0	0	0	0	1	0	0	1	0	0	1	0	1	0	0	0	1
129	5	4	5	4	4	4	4	5	4	4	3	4	4	4	4	4	4	4	4	1	0	0	0	1	0	0	0	1	0	0	0	1	0	1	0	0	1
130	5	4	5	4	4	4	4	5	4	4	3	4	4	1	4	4	4	4	4	1	0	0	0	1	0	0	0	1	0	0	0	1	1	0	0	0	1
131	5	5	5	5	5	5	5	5	4	4	4	5	5	5	5	5	4	5	5	1	0	0	0	1	0	0	1	1	0	0	0	0	0	1	0	0	1
132	5	5	5	5	5	5	5	5	4	4	4	5	5	5	5	5	4	5	5	1	0	0	0	1	0	0	1	1	0	0	0	0	1	0	0	0	1
133	5	5	5	5	3	4	3	4	3	3	3	3	4	3	4	4	4	5	5	1	0	0	0	0	1	0	0	0	0	1	0	0	1	0	0	0	1
134	5	5	5	5	3	4	3	4	3	3	3	3	4	3	4	4	4	5	5	1	0	0	0	0	1	0	0	0	0	1	0	0	0	1	0	0	1
135	4	5	5	4	3	3	3	5	4	4	3	2	3	2	4	4	3	5	5	0	0	0	0	0	1	0	0	1	0	1	0	0	1	0	1	0	0
136	4	4	4	4	3	3	3	3	3	3	3	5	5	4	5	5	4	5	5	1	1	0	0	0	1	1	0	1	0	0	0	0	0	0	0	0	1
137	4	3	5	4	2	3	3	3	4	2	5	4	5	5	5	4	4	5	5	1	0	0	0	0	1	0	0	0	0	1	0	0	0	1	0	0	1
138	4	3	5	4	2	3	3	3	4	2	5	4	5	5	5	4	4	5	5	1	0	0	0	0	1	0	0	0	0	1	0	0	1	0	0	0	1
139	4	5	5	5	5	5	5	5	5	5	5	4	4	4	5	5	4	5	5	0	1	0	0	0	1	1	0	1	0	0	0	0	0	1	1	0	0
140	4	5	5	5	5	5	5	5	5	5	5	4	4	4	5	5	4	5	5	0	1	0	0	0	1	1	0	1	0	0	0	0	0	0	1	0	0
141	5	5	5	5	4	4	3	4	5	5	5	5	3	3	3	5	4	5	5	1	0	0	0	1	0	0	0	1	0	0	1	0	1	0	0	0	1
142	5	5	5	5	4	4	4	4	5	5	5	4	3	3	4	4	4	5	5	1	0	0	0	0	1	0	0	1	0	0	1	0	1	0	0	0	1
143	5	5	5	5	5	5	5	5	5	5	5	5	5	5	5	5	5	5	5	1	1	0	0	0	0	0	0	0	0	0	0	1	0	1	0	1	0
144	5	5	5	5	5	5	5	5	5	5	5	5	5	5	5	5	5	5	5	1	1	0	0	0	0	0	0	0	0	0	0	1	1	0	0	1	0
145	5	5	5	5	5	5	5	5	5	5	5	5	5	5	5	5	5	5	5	1	1	0	0	0	0	0	0	0	0	0	0	1	1	0	0	1	0
146	5	4	2	4	3	3	4	3	4	3	4	3	3	5	4	5	3	5	5	1	0	0	0	1	0	0	0	0	0	0	1	0	1	0	0	0	1
147	4	4	4	4	3	3	4	3	3	3	4	4	4	3	4	4	3	5	5	1	1	0	0	1	0	1	0	0	0	0	0	1	1	0	0	0	1
148	5	5	5	4	4	4	4	4	5	5	5	4	4	4	4	4	4	4	4	0	1	0	0	0	1	1	0	1	0	0	1	0	0	0	0	0	1
149	5	5	5	5	4	4	4	4	5	5	5	4	4	4	5	5	5	5	5	1	0	0	0	1	0	0	0	0	0	1	0	0	1	0	0	0	1
150	5	5	5	5	4	4	4	4	5	5	5	4	4	4	5	5	5	5	5	1	0	0	0	1	0	0	0	0	0	1	0	0	1	0	0	0	1
151	5	5	5	4	4	4	4	3	5	4	5	5	5	5	5	5	5	5	5	1	0	0	1	0	0	0	0	0	0	1	0	0	1	0	0	0	1
152	5	5	5	5	5	4	5	5	4	4	4	5	5	4	5	5	4	4	5	1	0	0	0	1	0	0	0	1	0	0	0	1	1	0	0	0	1
153	5	5	5	5	4	4	5	5	4	3	3	5	5	4	5	5	4	4	5	1	0	0	0	1	0	0	0	0	0	0	1	0	0	1	0	0	1
154	5	5	5	5	4	4	5	5	4	3	3	5	5	4	5	5	4	4	5	1	0	0	0	1	0	0	0	0	0	0	1	0	1	0	0	0	1
155	5	4	5	5	5	4	4	4	3	3	5	3	3	3	5	5	4	4	5	1	0	0	0	1	0	0	0	0	1	0	1	0	1	0	1	0	0
156	5	4	4	4	4	4	4	4	4	4	4	4	4	4	4	4	4	4	4	1	0	1	0	0	0	1	0	0	0	0	1	0	0	0	0	1	0
157	5	4	4	4	4	4	4	4	4	4	4	4	4	4	4	4	4	4	4	1	0	1	0	0	0	1	0	0	0	0	1	0	1	0	0	1	0
158	5	4	4	4	4	4	4	4	4	4	4	4	4	4	4	4	4	4	4	1	0	1	0	0	0	1	0	0	0	0	1	0	0	0	0	1	0
159	5	4	4	4	4	4	4	4	4	4	4	4	4	4	4	4	4	4	4	1	0	1	0	0	0	1	0	0	0	0	1	0	0	0	0	1	0
160	5	5	4	4	2	2	4	3	5	5	5	4	3	5	4	3	3	3	2	1	0	0	0	1	0	0	0	0	0	1	0	0	1	0	0	1	0
161	4	5	4	4	4	4	4	4	5	5	5	4	4	3	5	4	4	5	5	1	1	0	0	1	0	1	0	1	0	0	1	0	0	1	0	0	1
162	4	5	4	4	4	4	4	4	5	5	5	4	4	3	5	4	4	5	5	1	1	0	0	1	0	1	0	1	0	0	1	0	0	1	0	0	1
163	5	4	5	5	4	4	4	3	5	5	5	4	3	3	5	5	5	5	5	1	0	0	0	0	1	0	0	0	0	1	0	0	1	0	0	0	1
164	4	4	4	4	4	4	4	4	5	5	5	4	4	4	4	4	4	5	5	0	0	0	0	0	1	0	0	0	0	0	1	0	1	0	0	0	1
165	4	4	4	4	4	4	4	4	5	5	5	4	4	4	4	4	4	4	5	0	0	0	0	0	1	0	0	0	0	0	1	0	1	0	0	0	1
166	5	5	5	5	4	5	5	5	5	5	5	4	5	4	5	5	5	5	4	1	0	0	0	1	0	1	0	0	0	0	0	0	1	0	0	0	1
167	5	5	5	5	4	4	4	4	4	4	4	4	4	3	4	4	4	4	4	1	1	0	0	1	0	1	0	1	0	0	1	0	0	0	1	0	0
168	5	5	5	5	4	4	4	4	4	4	4	4	4	3	4	4	4	4	4	1	1	0	0	1	0	1	0	1	0	0	1	0	1	0	1	0	0
169	5	5	5	5	5	5	5	5	5	5	5	5	5	5	5	5	5	5	5	1	0	0	0	0	0	0	0	1	0	0	0	1	0	0	0	0	1
170	5	5	5	5	5	5	5	5	5	5	5	5	5	5	5	5	5	5	5	1	0	0	0	0	0	0	0	1	0	0	0	1	1	0	0	0	1
171	5	5	5	5	5	5	5	5	5	5	5	5	5	5	5	5	5	5	5	1	0	0	0	0	0	0	0	1	0	0	0	1	0	0	0	0	1
172	4	4	4	4	2	4	4	4	4	4	4	4	4	3	5	4	5	5	4	1	1	0	0	1	0	1	0	1	0	0	1	0	1	0	0	0	1
173	5	5	5	4	4	3	3	4	5	5	5	4	3	2	3	4	4	5	5	1	0	0	0	1	0	0	0	0	0	1	0	0	1	0	1	0	0
174	5	5	5	4	4	3	3	4	5	5	5	4	3	2	3	4	4	5	5	1	0	0	0	1	0	0	0	0	0	1	0	0	1	0	1	0	0
175	5	5	5	4	4	3	3	4	5	5	5	4	3	2	3	4	4	5	5	1	0	0	0	1	0	0	0	0	0	1	0	0	1	0	1	0	0
176	5	5	5	4	4	3	3	4	5	5	5	4	3	2	3	4	4	5	5	1	0	0	0	1	0	0	0	0	0	1	0	0	1	0	1	0	0
177	5	5	5	5	5	5	5	5	5	5	5	5	5	4	5	5	5	5	5	0	1	0	1	0	0	1	0	0	0	0	0	0	0	1	0	0	1
178	5	5	5	5	5	5	5	5	5	5	5	5	5	4	5	5	5	5	5	0	1	0	1	0	0	1	0	0	0	0	0	0	1	0	0	0	1
179	5	5	5	5	4	4	3	4	5	5	5	5	5	4	4	5	4	5	5	1	0	0	0	0	1	0	0	0	0	1	0	0	1	0	0	0	1
180	4	5	5	5	1	3	3	4	5	5	5	3	3	3	5	5	4	5	5	1	0	0	0	0	1	0	0	0	0	1	0	0	0	0	0	0	1
181	5	5	5	5	3	4	3	4	5	5	5	3	3	3	4	4	3	5	5	0	0	0	0	0	1	0	0	0	0	1	0	0	0	0	0	1	0
182	5	5	5	5	4	2	3	4	5	5	5	3	3	3	4	4	4	5	5	1	0	0	0	1	0	0	0	0	0	0	1	0	0	1	0	0	1
183	5	5	5	5	4	2	3	4	5	5	5	3	3	3	4	4	4	5	5	1	0	0	0	1	0	0	0	0	0	0	1	0	1	0	0	0	1
184	5	5	5	5	4	4	5	5	5	5	5	3	3	3	5	5	4	5	5	1	0	0	0	1	0	0	0	1	0	0	1	0	0	0	0	0	1
185	5	5	5	5	4	4	4	4	5	5	5	4	4	3	5	5	5	5	5	1	0	0	0	0	1	0	0	0	0	1	0	0	1	0	0	0	1
186	5	5	5	5	4	4	4	4	5	5	5	4	4	3	5	5	5	5	5	1	0	0	0	0	1	0	0	0	0	1	0	0	1	0	0	0	1
187	5	5	5	5	4	4	4	4	5	5	5	4	4	3	4	4	3	4	4	1	0	0	0	0	1	0	0	0	0	1	0	0	0	0	0	0	1
188	5	5	5	5	4	3	3	4	5	5	5	3	4	4	5	5	3	2	5	1	0	0	0	1	0	0	0	0	0	0	0	0	1	0	0	0	1
189	5	5	5	5	4	3	3	4	5	5	5	3	4	4	5	5	3	2	5	1	0	0	0	1	0	0	0	0	0	0	0	0	0	1	0	0	1
190	5	5	5	5	4	3	4	4	5	5	5	4	5	4	4	4	4	4	5	0	0	1	0	1	0	1	0	1	0	0	0	0	0	1	0	1	0
191	5	5	4	5	5	5	5	5	5	5	5	5	5	3	4	3	5	3	3	1	1	0	0	1	0	0	0	1	0	0	0	1	1	0	0	0	1
192	5	5	4	5	5	5	5	5	5	5	5	5	5	3	4	3	5	3	3	1	1	0	0	1	0	0	0	1	0	0	0	1	1	0	0	0	1
193	5	5	4	5	5	5	5	5	5	5	5	5	5	3	4	3	5	3	3	1	1	0	0	1	0	0	0	1	0	0	0	1	0	0	0	0	1
194	5	5	4	5	3	5	5	4	5	5	5	5	4	5	5	5	5	5	5	1	0	0	0	0	1	0	0	1	0	0	0	0	0	0	0	0	1
195	4	3	5	5	4	4	4	4	5	5	5	3	3	4	3	4	3	3	4	0	0	0	1	0	0	0	0	0	0	1	0	0	1	0	0	0	1
196	5	5	5	5	4	4	4	5	5	5	5	5	5	5	5	5	4	5	5	1	1	0	0	1	0	1	0	1	0	0	0	0	0	0	0	0	1
197	4	3	4	3	3	3	4	3	4	2	4	4	4	4	4	4	3	4	4	1	0	0	0	1	0	0	1	1	0	0	1	0	0	0	0	1	0
198	5	5	5	5	4	3	3	4	4	3	5	4	4	3	4	3	3	4	4	1	0	0	0	1	0	0	0	0	0	0	0	1	0	1	0	0	0
199	5	5	5	5	4	3	3	4	4	3	5	4	4	3	4	3	3	4	4	1	0	0	0	1	0	0	0	0	0	0	0	1	0	0	0	0	0
200	5	5	5	5	4	3	3	4	4	3	5	4	4	3	4	3	3	4	4	1	0	0	0	1	0	0	0	0	0	0	0	1	0	0	0	0	0
201	5	5	5	5	4	3	3	4	4	3	5	4	4	3	4	3	3	4	4	1	0	0	0	1	0	0	0	0	0	0	0	1	1	0	0	0	0
202	5	5	4	4	3	3	4	4	3	3	4	4	4	3	4	5	4	4	5	1	0	0	0	1	0	0	0	1	0	0	1	0	0	0	0	0	1
203	4	4	3	4	3	3	3	3	4	4	4	4	4	3	4	4	3	5	5	1	0	0	0	1	0	0	0	0	0	1	0	0	0	0	0	0	1
204	4	4	3	4	3	3	3	3	4	4	4	4	4	3	4	4	3	5	5	1	0	0	0	1	0	0	0	0	0	1	0	0	0	1	0	0	1
205	5	4	4	4	5	4	4	5	4	4	4	4	4	4	4	4	4	4	4	0	0	0	1	0	0	0	0	1	0	0	1	0	0	1	0	1	0
206	5	4	4	4	5	4	4	5	4	4	4	4	4	4	4	4	4	4	4	0	0	0	1	0	0	0	0	1	0	0	1	0	0	1	0	1	0
207	5	5	5	5	5	4	4	5	4	4	4	5	3	4	5	5	3	4	4	1	1	0	0	1	0	1	0	1	0	0	0	1	0	1	0	1	0
208	5	5	5	5	5	4	4	5	4	5	5	5	3	4	5	5	3	4	4	1	1	0	0	1	0	1	0	1	0	0	0	1	0	1	0	1	0
209	5	5	5	5	5	4	5	4	5	3	5	5	5	5	5	5	5	5	5	0	1	0	0	1	0	1	0	1	0	0	0	0	0	1	1	0	0
210	5	5	5	5	5	4	5	4	5	3	5	5	5	5	5	5	5	5	5	0	1	0	0	1	0	1	0	1	0	0	0	0	0	1	1	0	0
211	4	4	4	4	4	4	4	4	3	3	4	4	4	3	4	4	3	3	4	0	1	0	0	0	1	0	1	0	1	0	1	0	0	1	1	0	0
212	5	5	4	5	4	3	4	4	4	4	4	4	4	2	4	4	4	4	4	1	0	0	0	0	1	0	0	0	0	1	0	0	0	1	0	0	1
213	5	5	4	5	4	3	4	4	4	4	4	4	4	2	4	4	4	4	4	1	0	0	0	0	1	0	0	0	0	1	0	0	0	1	0	0	1
214	5	5	5	5	4	5	5	4	5	5	5	5	5	5	5	5	5	5	5	1	0	0	0	0	1	0	0	0	0	1	0	0	0	1	1	0	0
215	5	5	5	5	4	5	5	4	5	5	5	5	5	5	5	5	5	5	5	1	0	0	0	0	1	0	0	0	0	1	0	0	0	1	1	0	0
216	5	5	5	5	4	5	5	4	5	5	5	5	5	5	5	5	5	5	5	1	0	0	0	0	1	0	0	0	0	1	0	0	1	0	1	0	0
217	4	4	4	4	4	4	5	4	5	5	5	4	4	4	4	4	4	4	4	1	0	0	0	1	0	0	0	1	0	0	1	0	1	0	0	0	1
218	4	4	4	4	4	4	4	4	4	4	4	2	4	3	4	4	4	4	4	1	1	0	0	0	1	1	0	1	0	0	0	0	1	0	0	1	0
219	4	4	4	4	4	4	4	4	4	4	4	2	4	3	4	4	4	4	4	1	1	0	0	0	1	1	0	1	0	0	0	0	0	1	0	1	0
220	5	4	5	5	5	4	3	4	4	4	4	4	4	4	5	5	5	5	5	1	1	0	0	0	1	0	0	0	0	1	0	0	1	0	0	0	1
221	5	5	5	5	5	5	4	4	4	4	4	4	5	4	5	5	5	5	5	0	0	0	0	1	0	0	0	0	0	0	0	0	0	1	0	0	1
222	5	5	5	5	5	5	4	4	4	4	4	4	5	4	5	5	5	5	5	0	0	0	0	1	0	0	0	0	0	0	0	0	0	1	0	0	1
223	5	5	5	5	3	3	4	4	4	3	3	3	3	3	5	5	4	5	4	0	0	0	0	1	0	0	0	0	0	0	0	0	0	1	1	0	0
224	5	5	5	5	5	5	4	5	4	4	4	3	5	4	5	5	5	5	5	1	1	0	0	1	0	1	0	1	0	0	1	0	0	1	0	0	1
225	4	4	4	4	3	3	3	4	2	2	2	4	4	3	4	4	4	4	4	1	0	0	0	0	1	0	0	1	0	0	1	0	1	0	0	0	1
226	5	5	5	5	4	5	5	5	5	4	4	4	4	4	4	4	4	4	4	0	1	0	1	0	0	1	0	1	0	0	1	0	0	1	0	0	1
227	5	5	5	5	4	5	5	5	5	4	4	4	4	4	4	4	4	4	4	0	1	0	1	0	0	1	0	1	0	0	1	0	0	1	0	0	1
228	4	4	4	4	4	4	4	4	4	4	4	4	4	4	4	4	4	4	4	1	0	1	1	0	0	1	0	1	0	0	1	0	0	1	0	0	1
229	4	4	4	4	4	4	4	4	4	4	4	4	4	4	4	4	4	4	4	1	0	1	1	0	0	1	0	1	0	0	1	0	0	1	0	0	1
230	5	5	5	4	5	4	5	4	4	3	4	5	5	4	4	4	4	4	4	1	1	0	0	1	0	1	0	0	0	0	1	0	0	1	0	0	1
231	5	5	5	4	5	4	5	4	4	3	4	5	5	4	4	4	4	4	4	1	1	0	0	1	0	1	0	0	0	0	1	0	0	1	0	0	1
232	4	4	4	5	5	4	4	4	4	4	4	3	4	5	4	4	5	5	5	0	0	1	1	0	0	1	0	1	0	0	1	0	1	0	0	0	1
233	4	4	4	5	5	4	4	4	4	4	4	3	4	5	4	4	5	5	5	0	0	1	1	0	0	1	0	1	0	0	1	0	0	1	0	0	1
234	5	5	5	5	4	4	4	5	4	4	5	5	5	4	5	5	5	5	5	1	1	0	1	0	0	1	0	0	0	0	1	0	1	0	0	1	0
235	5	5	5	5	4	4	4	5	4	4	5	5	5	4	5	5	5	5	5	1	1	0	1	0	0	1	0	0	0	0	1	0	0	1	0	1	0
236	5	5	5	5	5	5	5	5	5	5	5	5	5	5	5	5	5	5	5	1	1	0	1	0	0	1	0	0	1	0	1	0	1	0	0	0	1
237	5	5	5	5	5	5	5	5	5	5	5	5	5	5	5	5	5	5	5	1	1	0	1	0	0	1	0	0	1	0	1	0	1	0	0	0	1
238	5	5	5	5	5	5	5	5	5	5	5	5	5	5	5	5	5	5	5	1	1	0	1	0	0	1	0	0	0	0	1	0	0	1	0	1	0
239	5	5	5	5	5	5	5	5	5	5	5	5	5	5	5	5	5	5	5	1	1	0	1	0	0	1	0	0	0	0	1	0	1	0	0	1	0
240	4	4	4	4	4	4	4	4	4	4	4	4	4	4	4	4	4	4	4	1	1	0	1	0	0	1	0	0	0	0	1	0	1	0	0	1	0
241	4	4	4	4	4	4	4	4	4	4	4	4	4	4	4	4	4	4	4	1	1	0	1	0	0	1	0	0	0	0	1	0	1	0	0	1	0
242	5	5	5	5	5	5	5	5	5	4	4	5	5	5	5	4	5	5	5	1	1	0	1	0	0	1	0	0	0	0	1	0	0	1	1	0	0
243	5	5	5	5	5	5	5	5	5	4	4	5	5	5	5	4	5	5	5	1	1	0	1	0	0	1	0	0	0	0	1	0	1	0	1	0	0
244	5	5	5	5	5	5	5	5	5	4	5	5	5	5	5	5	5	5	5	0	0	0	0	1	0	1	0	0	0	0	1	0	1	0	1	0	0
245	5	5	5	5	5	5	5	5	5	4	5	5	5	5	5	5	5	5	5	0	0	0	0	1	0	1	0	0	0	0	1	0	0	1	1	0	0
246	5	5	5	5	5	5	5	4	4	5	5	5	5	5	4	4	4	4	4	0	1	0	1	0	0	1	0	0	0	0	1	0	0	1	0	1	0
247	5	5	5	5	5	5	5	4	4	5	5	5	5	5	4	4	4	4	4	0	1	0	1	0	0	1	0	0	0	0	1	0	1	0	0	1	0
248	5	5	5	5	5	5	5	4	4	5	5	5	5	5	4	4	4	4	4	0	1	0	1	0	0	1	0	0	0	0	1	0	1	0	0	1	0
249	5	4	5	5	5	5	5	5	4	3	3	3	4	3	5	5	5	5	4	0	0	0	1	0	0	0	1	0	0	0	1	0	1	0	0	0	1
250	4	3	4	4	4	3	3	4	4	4	4	3	4	4	3	3	4	4	4	1	1	0	0	0	0	0	0	0	0	0	0	0	1	0	0	1	0
251	5	5	5	5	4	4	4	3	3	4	5	4	4	4	4	4	4	4	4	1	0	1	0	1	0	1	0	0	0	0	1	0	0	1	0	1	0
252	5	5	5	5	4	4	4	3	3	4	5	4	4	4	4	4	4	4	4	1	0	1	0	1	0	1	0	0	0	0	1	0	0	1	0	1	0
253	5	5	5	5	4	4	4	3	3	4	5	4	4	4	4	4	4	4	4	1	0	1	0	1	0	1	0	0	0	0	1	0	0	1	0	1	0
254	5	5	5	5	5	5	5	5	5	4	5	5	5	5	5	5	5	5	5	0	1	0	1	0	0	1	0	1	0	0	1	0	1	0	0	0	1
255	5	4	5	5	5	4	4	4	3	2	3	4	4	4	4	4	3	4	4	1	1	0	1	0	0	1	0	1	0	0	1	0	0	1	1	0	0
256	5	4	5	5	5	4	4	4	3	2	3	4	4	4	4	4	3	4	4	1	1	0	1	0	0	1	0	1	0	0	1	0	1	0	1	0	0
257	4	5	5	5	4	4	4	4	4	3	3	4	5	3	4	4	5	4	4	1	1	0	0	1	0	1	0	1	0	0	1	0	1	0	0	0	1
258	5	5	5	5	5	5	5	5	5	5	5	5	5	5	5	5	5	5	5	1	1	0	1	0	0	1	0	1	0	0	1	0	1	0	0	0	1
259	5	5	5	5	5	5	5	5	5	5	5	5	5	5	5	5	5	5	5	1	1	0	1	0	0	1	0	1	0	0	1	0	1	0	0	0	1
260	4	4	4	4	4	3	3	4	3	4	5	4	4	4	4	4	4	4	4	0	1	0	1	0	0	1	0	0	0	0	0	1	0	1	0	1	0
261	4	4	4	4	4	3	3	4	3	4	5	4	4	4	4	4	4	4	4	0	1	0	1	0	0	1	0	0	0	0	0	1	0	0	0	1	0
262	5	5	5	5	4	4	4	4	4	4	4	4	4	5	4	4	4	5	4	1	1	0	1	0	0	1	0	0	1	0	1	0	1	0	0	0	1
263	4	4	2	4	4	3	3	3	3	3	4	4	4	4	3	3	4	4	4	1	1	0	1	0	0	1	0	0	0	0	1	0	1	0	0	0	1
264	4	4	2	4	4	3	3	3	3	3	4	4	4	4	3	3	4	4	4	1	1	0	1	0	0	1	0	0	0	0	1	0	0	1	0	0	1
265	3	3	3	3	5	5	5	5	5	5	5	5	5	5	5	5	5	5	5	0	1	0	1	0	0	1	0	0	0	0	1	0	0	0	0	0	0
266	3	3	3	3	5	5	5	5	5	5	5	5	5	5	5	5	5	5	5	0	1	0	1	0	0	1	0	0	0	0	1	0	0	1	0	0	0
267	3	3	3	3	5	5	5	5	5	5	5	5	5	5	5	5	5	5	5	0	1	0	1	0	0	0	1	0	0	0	0	0	0	1	0	0	1
268	3	3	3	3	5	5	5	5	5	5	5	5	5	5	5	5	5	5	5	0	1	0	1	0	0	0	1	0	0	0	0	0	1	0	0	0	1
269	3	3	3	3	5	5	5	5	5	5	5	5	5	5	5	5	5	5	5	0	1	0	1	0	0	0	1	0	0	0	0	0	1	0	0	0	1
270	3	3	3	3	5	5	5	5	5	5	5	5	5	5	5	5	5	5	5	0	1	0	1	0	0	0	1	0	0	0	0	0	0	0	0	0	1
271	3	3	3	3	5	5	5	5	5	5	5	5	5	5	5	5	5	5	5	0	1	0	1	0	0	1	0	0	0	0	1	0	0	0	0	0	1
272	3	3	3	3	5	5	5	5	5	5	5	5	5	5	5	5	5	5	5	0	1	0	1	0	0	1	0	0	0	0	1	0	0	1	0	0	1
273	3	3	3	3	5	5	5	5	5	5	5	5	5	5	5	5	5	5	5	0	1	0	1	0	0	1	0	0	0	0	1	0	1	0	0	0	1
274	3	3	3	3	5	5	5	5	5	5	5	5	5	5	5	5	5	5	5	0	1	0	1	0	0	1	0	0	0	0	1	0	1	0	0	0	1
275	3	3	3	3	3	3	4	2	3	3	4	4	4	4	4	4	4	4	4	1	1	0	0	1	0	1	0	0	0	0	1	0	1	0	0	0	1
276	3	3	3	3	3	3	4	2	3	3	4	4	4	4	4	4	4	4	4	1	1	0	0	1	0	1	0	0	0	0	1	0	0	1	0	0	1
277	4	3	4	4	2	4	4	4	4	4	4	3	4	3	4	4	4	3	3	0	0	0	0	1	0	0	0	0	0	0	1	0	0	1	1	0	0
278	5	5	5	5	5	4	5	5	5	5	5	5	4	4	4	4	5	4	5	1	1	0	1	0	0	1	0	0	0	0	1	0	1	0	0	1	0
279	5	5	5	5	5	4	5	5	5	5	5	5	4	4	4	4	5	4	5	1	1	0	1	0	0	1	0	0	0	0	1	0	1	0	0	1	0
280	5	5	5	5	5	4	5	5	5	5	5	5	4	4	4	4	5	4	5	1	1	0	1	0	0	1	0	0	0	0	1	0	0	1	0	1	0
281	5	5	5	5	5	5	5	5	5	5	5	5	5	5	5	5	5	5	5	0	1	0	1	0	0	1	0	0	0	0	1	0	0	1	0	0	1
282	5	5	5	5	5	5	5	5	5	5	5	5	5	5	5	5	5	5	5	0	1	0	1	0	0	1	0	0	0	0	1	0	0	1	0	0	1
283	4	4	4	4	4	4	4	4	4	3	4	4	4	4	4	4	4	4	4	0	0	0	0	1	0	1	0	0	0	0	1	0	1	0	0	0	1
284	4	4	4	4	4	4	4	4	4	3	4	4	4	4	4	4	4	4	4	0	0	0	0	1	0	1	0	0	0	0	1	0	1	0	0	0	1
285	4	4	4	4	4	4	4	4	4	3	4	4	4	4	4	4	4	4	4	0	0	0	0	1	0	1	0	0	0	0	1	0	0	1	0	0	1
286	4	4	4	4	4	4	4	4	4	3	4	4	4	4	4	4	4	4	4	0	0	0	0	1	0	1	0	0	0	0	1	0	1	0	0	0	1
287	5	5	5	5	5	4	4	4	4	4	5	4	5	4	5	4	4	4	5	0	0	0	1	0	0	1	0	0	1	0	1	0	0	1	0	0	1
288	5	5	5	5	5	4	4	4	4	4	5	4	5	4	5	4	4	4	5	0	0	0	1	0	0	1	0	0	1	0	1	0	1	0	0	0	1
289	5	5	4	5	4	3	4	3	5	5	5	4	4	5	5	5	5	5	5	1	1	0	0	1	0	1	0	1	0	0	1	0	0	1	0	0	1
290	5	5	4	5	4	3	4	3	5	5	5	4	4	5	5	5	5	5	5	1	1	0	0	1	0	1	0	1	0	0	1	0	0	1	0	0	1
291	4	4	4	4	4	4	4	4	3	3	4	4	4	4	4	4	4	4	4	0	1	0	1	0	0	1	0	0	0	0	1	0	0	1	0	0	1
292	5	5	5	5	5	5	5	5	5	4	4	5	5	5	5	5	5	5	5	1	1	0	0	1	0	1	0	0	1	0	1	0	1	0	0	0	1
293	5	5	5	5	5	5	5	5	5	4	4	5	5	5	5	5	5	5	5	1	1	0	0	1	0	1	0	0	1	0	1	0	1	0	0	0	1
294	5	5	5	5	5	5	5	5	5	4	4	5	5	5	5	5	5	5	5	1	1	0	0	1	0	1	0	0	1	0	1	0	1	0	0	0	1
295	5	5	5	5	5	5	5	5	5	5	5	5	5	5	5	5	5	5	5	1	1	0	0	1	0	1	0	1	0	0	1	0	0	1	0	0	1
296	5	5	5	5	5	5	5	5	5	5	5	5	5	5	5	5	5	5	5	1	1	0	0	1	0	1	0	1	0	0	1	0	1	0	0	0	1
297	5	5	5	5	5	5	5	5	5	5	5	5	5	5	5	5	5	5	5	1	1	0	0	1	0	1	0	1	0	0	1	0	0	0	0	0	1
298	5	5	4	5	5	5	5	5	5	5	5	5	5	5	5	5	5	5	5	0	1	0	1	0	0	1	0	0	0	0	1	0	1	0	0	0	1
299	5	5	4	5	5	5	5	5	5	5	5	5	5	5	5	5	5	5	5	0	1	0	1	0	0	1	0	0	0	0	1	0	0	0	0	0	1
300	5	5	5	5	5	5	5	5	5	5	5	5	5	5	5	5	5	5	5	0	0	0	0	1	0	0	1	0	0	0	0	1	1	0	0	0	1
301	5	5	5	5	5	5	5	5	5	5	5	5	5	5	5	5	5	5	5	1	1	0	0	1	0	1	0	0	0	0	1	0	1	0	0	0	1
302	5	5	5	5	4	4	4	4	4	4	5	5	5	5	5	5	5	5	5	1	0	0	0	1	0	0	0	1	0	0	0	1	0	0	0	0	1
303	5	5	5	5	4	4	4	4	4	4	5	5	5	5	5	5	5	5	5	1	0	0	0	1	0	0	0	1	0	0	0	1	1	0	0	0	1
304	5	5	5	5	4	4	4	4	2	2	3	4	4	4	5	4	4	4	4	1	0	0	0	0	1	0	0	0	0	1	0	0	0	0	0	0	1
305	5	5	5	5	4	4	4	4	2	2	3	4	4	4	5	4	4	4	4	1	0	0	0	0	1	0	0	0	0	1	0	0	0	0	0	0	1
306	5	5	5	5	4	4	4	4	2	2	3	4	4	4	5	4	4	4	4	1	0	0	0	0	1	0	0	0	0	1	0	0	0	0	0	0	1
307	5	5	5	5	4	4	4	4	2	2	3	4	4	4	5	4	4	4	4	1	0	0	0	0	1	0	0	0	0	1	0	0	1	0	0	0	1
308	4	4	4	4	4	3	4	4	3	2	2	3	4	2	4	4	4	4	4	1	0	0	0	0	1	0	0	0	0	1	0	0	1	0	0	0	1
309	4	4	4	4	4	3	4	4	3	2	2	3	4	2	4	4	4	4	4	1	0	0	0	0	1	0	0	0	0	1	0	0	1	0	0	0	1
310	4	4	4	4	4	3	4	4	3	2	2	3	4	2	4	4	4	4	4	1	0	0	0	0	1	0	0	0	0	1	0	0	1	0	0	0	1
311	4	4	4	4	4	3	4	4	3	2	2	3	4	2	4	4	4	4	4	1	0	0	0	0	1	0	0	0	0	1	0	0	0	0	0	0	1
312	4	4	4	4	4	4	4	4	4	2	2	4	4	4	4	4	4	4	4	0	1	0	0	1	0	1	0	1	0	0	0	0	1	0	0	1	0
313	4	4	4	4	4	4	4	4	4	2	2	4	4	4	4	4	4	4	4	0	1	0	0	1	0	1	0	1	0	0	0	0	1	0	0	1	0
314	4	4	4	4	4	4	4	4	4	2	2	4	4	4	4	4	4	4	4	0	1	0	0	1	0	1	0	1	0	0	0	0	1	0	0	1	0
315	5	5	5	5	5	5	5	5	5	5	5	5	5	5	5	5	5	5	5	1	1	0	0	1	0	1	0	0	0	0	1	0	1	0	1	0	0
316	5	5	5	5	5	5	5	5	5	5	5	5	5	5	5	5	5	5	5	1	1	0	0	1	0	1	0	0	0	0	1	0	0	0	1	0	0
317	5	5	5	5	5	5	5	5	5	5	5	5	5	5	5	5	5	5	5	1	1	0	0	1	0	1	0	0	0	0	1	0	0	0	1	0	0
318	5	5	5	5	5	5	5	5	5	5	5	5	5	5	5	5	5	5	5	1	1	0	0	1	0	1	0	0	0	0	1	0	1	0	1	0	0
319	5	4	5	5	4	5	5	5	5	5	2	4	4	3	5	4	4	5	5	0	0	1	1	0	0	1	0	1	0	0	0	0	0	0	0	0	1
320	5	4	5	5	4	5	5	5	5	5	2	4	4	3	5	4	4	5	5	0	0	1	1	0	0	1	0	1	0	0	0	0	0	1	0	0	1
321	4	3	4	4	2	2	4	2	4	4	4	3	4	3	4	4	4	4	5	1	1	0	0	1	0	1	0	1	0	0	1	0	1	0	0	0	1
322	4	3	4	4	2	2	4	2	4	4	4	3	4	3	4	4	4	4	5	1	1	0	0	1	0	1	0	1	0	0	1	0	0	1	0	0	1
323	5	5	5	5	5	5	5	5	5	5	5	5	5	5	5	5	5	5	5	1	1	0	0	0	1	0	1	0	0	0	1	0	1	0	0	0	1
324	5	5	5	5	5	5	5	5	5	5	5	5	5	5	5	5	5	5	5	1	1	0	0	0	1	0	1	0	0	0	1	0	0	1	0	0	1
325	5	5	5	5	5	5	5	5	5	5	5	5	5	5	5	5	5	5	5	1	1	0	0	0	1	0	1	0	0	0	1	0	1	0	0	0	1
326	5	5	3	4	3	3	4	4	3	2	3	3	4	2	4	5	3	5	5	0	0	0	0	1	0	0	1	1	0	0	0	0	0	1	0	1	0
327	5	5	3	4	3	3	4	4	3	2	3	3	4	2	4	5	3	5	5	0	0	0	0	1	0	0	1	1	0	0	0	0	0	1	0	1	0
328	5	5	5	5	5	5	5	5	5	4	5	5	5	5	5	5	5	5	5	1	0	0	0	0	1	1	0	1	0	0	1	0	0	0	0	0	1
329	5	5	5	5	5	5	5	5	5	5	5	5	5	5	5	5	4	5	5	1	0	0	0	1	0	0	0	0	0	0	0	0	1	0	0	0	1
330	5	5	5	5	5	5	5	5	5	5	5	5	5	4	5	5	5	5	5	1	1	0	0	1	0	0	1	0	0	0	0	0	1	0	0	0	1
331	5	5	5	5	5	5	5	5	5	5	5	5	5	4	5	5	5	5	5	1	1	0	0	1	0	0	1	0	0	0	0	0	0	0	0	0	1
332	4	4	4	4	4	4	4	4	4	4	4	4	4	1	3	3	3	4	5	1	1	0	0	1	0	1	0	0	0	0	1	0	0	0	0	0	1
333	5	5	5	5	3	4	4	4	4	3	5	4	4	4	5	5	5	4	4	0	0	0	0	1	0	0	0	0	0	1	0	0	1	0	0	0	1
334	5	5	5	5	5	2	3	3	5	2	4	3	4	4	5	5	5	4	5	0	0	0	0	1	0	0	0	0	0	1	0	0	0	0	0	0	1
335	5	5	5	5	5	2	3	3	5	4	4	4	4	4	5	5	5	4	5	0	0	0	0	1	0	0	0	0	0	1	0	0	0	0	0	0	1
336	5	4	4	4	5	5	5	5	4	4	4	4	4	4	5	5	4	5	5	1	1	0	1	0	0	1	0	1	0	0	1	0	1	0	0	0	1
337	5	4	4	4	5	5	5	5	4	4	4	4	4	4	5	5	4	5	5	1	1	0	1	0	0	1	0	1	0	0	1	0	0	0	0	0	1
338	4	4	3	3	3	3	3	3	2	4	4	4	4	4	4	4	4	3	5	1	1	0	0	1	0	1	0	1	0	0	0	0	0	0	0	0	1
339	4	4	3	3	3	3	3	3	2	4	4	4	4	4	4	4	4	3	5	1	1	0	0	1	0	1	0	1	0	0	0	0	1	0	0	0	1
340	4	4	3	3	3	3	3	3	2	4	4	4	4	4	4	4	4	3	5	1	1	0	0	1	0	1	0	1	0	0	0	0	0	0	0	0	1
341	5	5	5	5	5	5	5	5	5	5	5	5	5	5	5	5	5	5	5	1	0	1	1	0	0	1	0	1	0	0	1	0	0	1	0	0	0
342	5	5	5	5	5	5	5	5	5	5	5	5	5	5	5	5	5	5	5	1	0	1	1	0	0	1	0	1	0	0	1	0	1	0	0	0	0
343	4	3	5	5	4	4	4	5	2	5	5	5	5	5	4	4	4	5	4	1	1	0	0	1	0	1	0	0	0	0	0	0	0	1	0	1	0
344	4	3	5	5	4	4	4	5	2	5	5	5	5	5	4	4	4	5	4	1	1	0	0	1	0	1	0	0	0	0	0	0	1	0	0	1	0
345	5	5	5	5	4	4	4	4	4	3	4	4	4	2	4	4	4	4	4	0	0	0	0	1	0	1	0	0	0	0	1	0	1	0	1	0	0
346	5	5	5	5	4	4	4	4	4	3	4	4	4	2	4	4	4	4	4	0	0	0	0	1	0	1	0	0	0	0	1	0	0	0	1	0	0
347	5	5	5	5	4	4	4	4	4	3	4	4	4	2	4	4	4	4	4	0	0	0	0	1	0	1	0	0	0	0	1	0	0	0	1	0	0
348	5	5	5	5	5	5	5	5	5	5	5	3	3	3	5	5	5	5	3	0	0	0	0	1	0	0	0	0	0	0	1	0	0	0	1	0	0
349	5	5	5	5	5	5	5	5	5	5	5	3	3	3	5	5	5	5	3	0	0	0	0	1	0	0	0	0	0	0	1	0	0	0	1	0	0
350	5	5	5	5	2	2	2	2	2	2	3	3	3	3	4	4	4	4	4	0	1	0	0	0	1	1	0	1	0	0	0	0	0	1	1	0	0
351	5	5	5	5	2	2	2	2	2	2	3	3	3	3	4	4	4	4	4	0	1	0	0	0	1	1	0	1	0	0	0	0	0	1	1	0	0
352	5	5	5	5	5	5	5	5	4	3	3	3	3	3	5	5	5	4	5	1	0	0	0	1	0	0	0	0	0	0	0	0	0	0	0	0	0
353	5	5	5	5	5	5	5	5	4	3	3	3	3	3	5	5	5	4	5	1	0	0	0	1	0	0	0	0	0	0	0	0	1	0	0	0	0
354	5	4	4	4	5	4	4	4	4	5	4	4	4	4	4	4	4	4	5	0	0	1	0	0	0	1	0	0	0	0	0	1	1	0	1	0	0
355	5	4	4	4	5	4	4	4	4	5	4	4	4	4	4	4	4	4	5	0	0	1	0	0	0	1	0	0	0	0	0	1	1	0	1	0	0
356	5	4	4	4	5	4	4	4	4	5	4	4	4	4	4	4	4	4	5	0	0	1	0	0	0	1	0	0	0	0	0	1	0	1	1	0	0
357	5	5	5	5	4	3	4	3	3	3	3	3	3	3	4	4	4	5	4	1	0	0	0	1	0	0	0	1	0	0	1	0	1	0	0	0	1
358	5	5	5	5	4	3	4	3	3	3	3	3	3	3	4	4	4	5	4	1	0	0	0	1	0	0	0	1	0	0	1	0	1	0	0	0	1
359	5	5	5	5	4	4	4	4	4	3	3	3	3	3	4	4	4	4	4	1	0	1	0	0	0	1	0	0	0	0	1	0	0	1	0	1	0
360	5	5	5	5	4	4	4	4	4	3	3	3	3	3	4	4	4	4	4	1	0	1	0	0	0	1	0	0	0	0	1	0	1	0	0	1	0
361	4	4	4	4	4	4	4	4	4	3	4	4	4	4	4	4	4	4	4	1	0	1	0	0	0	1	0	0	0	0	1	0	0	0	0	1	0
362	5	5	5	5	5	5	5	5	5	3	4	5	5	5	5	5	5	5	5	0	0	0	1	0	0	0	1	0	0	0	0	0	0	0	0	0	1
363	5	5	5	5	5	5	5	5	5	3	4	5	5	5	5	5	5	5	5	0	0	0	1	0	0	0	1	0	0	0	0	0	1	0	0	0	1
364	5	5	5	5	5	5	5	5	5	3	4	5	5	5	5	5	5	5	5	0	0	0	1	0	0	0	1	0	0	0	0	0	1	0	0	0	1
365	5	5	5	5	5	4	5	5	5	5	4	5	5	5	5	5	5	5	5	1	0	0	0	1	0	0	0	1	0	0	1	0	1	0	1	0	0
366	5	5	5	5	5	4	5	5	5	5	4	5	5	5	5	5	5	5	5	1	0	0	0	1	0	0	0	1	0	0	1	0	0	0	1	0	0
367	5	5	5	5	5	4	5	5	5	5	4	5	5	5	5	5	5	5	5	1	0	0	0	1	0	0	0	1	0	0	1	0	1	0	1	0	0
368	5	5	5	5	5	4	5	5	5	5	4	5	5	5	5	5	5	5	5	1	0	0	0	1	0	0	0	1	0	0	1	0	1	0	1	0	0
369	3	5	5	4	4	3	3	3	3	3	3	4	4	4	4	4	4	4	3	0	0	0	0	1	0	0	0	0	1	0	0	1	0	0	0	0	1
370	3	5	5	4	4	3	3	3	3	3	3	4	4	4	4	4	4	4	3	0	0	0	0	1	0	0	0	0	1	0	0	1	1	0	0	0	1
371	5	5	5	5	5	5	5	5	5	3	5	1	1	1	5	5	5	5	5	1	0	0	0	0	1	0	0	0	0	1	0	0	1	0	0	0	1
372	5	5	5	5	3	2	4	4	3	3	5	1	1	1	5	5	5	3	4	0	0	0	0	0	1	0	0	0	0	1	0	0	1	0	0	0	1
373	5	5	5	5	3	2	4	4	3	3	5	1	1	1	5	5	5	3	4	0	0	0	0	0	1	0	0	0	0	1	0	0	1	0	0	0	1
374	5	5	5	5	4	4	4	4	4	4	4	1	1	1	4	4	4	4	4	1	0	0	0	1	0	0	0	1	0	0	1	0	0	1	0	0	1
375	5	5	5	5	4	4	4	4	4	4	4	1	1	1	4	4	4	4	4	1	0	0	0	1	0	0	0	1	0	0	1	0	1	0	0	0	1
376	5	5	5	5	4	4	3	3	3	2	3	1	2	2	5	5	4	3	4	0	0	0	0	1	0	0	0	0	0	1	0	0	0	0	0	0	1
377	5	5	5	5	4	4	3	3	3	2	3	1	2	2	5	5	4	3	4	0	0	0	0	1	0	0	0	0	0	1	0	0	0	0	0	0	1
378	5	5	5	5	4	4	3	3	3	2	3	1	2	2	5	5	4	3	4	0	0	0	0	1	0	0	0	0	0	1	0	0	0	0	0	0	1
379	3	3	3	3	2	2	2	3	3	3	3	3	4	4	4	4	4	3	4	0	0	0	0	1	0	0	0	0	0	0	1	0	0	1	0	0	1
380	3	3	3	3	2	2	2	3	3	3	3	5	5	5	4	4	4	3	4	0	0	0	0	1	0	0	0	0	0	0	1	0	1	0	0	0	1
381	3	3	3	3	4	4	4	4	4	3	3	5	5	5	4	4	3	4	4	1	0	0	0	1	0	0	0	0	0	1	0	0	0	1	0	1	0
382	3	3	3	3	4	4	4	4	4	3	3	5	5	5	4	4	3	4	4	1	0	0	0	1	0	0	0	0	0	1	0	0	1	0	0	1	0
383	3	3	3	3	4	3	3	4	3	3	3	5	5	5	4	4	3	4	2	0	0	0	0	1	0	0	0	0	0	0	0	0	1	0	1	0	0
384	3	3	3	3	4	3	3	4	3	3	3	5	5	5	4	4	3	4	2	0	0	0	0	1	0	0	0	0	0	0	0	0	0	1	1	0	0
385	3	3	3	3	3	3	3	4	3	3	3	5	5	5	4	4	4	5	4	1	0	0	0	0	1	0	0	0	0	1	0	0	1	0	0	0	1
386	3	3	3	3	3	3	3	4	3	3	3	5	5	5	4	4	4	5	4	1	0	0	0	0	1	0	0	0	0	1	0	0	1	0	0	0	1
387	3	3	3	3	3	3	3	4	3	3	3	5	5	5	4	4	4	5	4	1	0	0	0	0	1	0	0	0	0	1	0	0	0	1	0	0	1
388	4	4	4	5	4	5	4	4	4	3	4	4	4	4	4	5	4	3	4	0	0	0	0	0	1	0	0	0	1	0	0	1	1	0	0	1	0
389	4	4	4	5	4	5	4	4	4	3	4	4	4	4	4	5	4	3	4	0	0	0	0	0	1	0	0	0	1	0	0	1	1	0	0	1	0
390	4	4	4	4	4	3	4	4	4	3	3	3	2	2	4	4	4	4	4	1	0	0	0	0	1	0	0	0	0	1	0	0	1	0	1	0	0
391	4	4	5	4	4	4	3	4	4	3	4	4	4	5	5	5	4	5	4	0	0	0	0	0	1	0	0	0	0	1	0	0	0	1	0	0	1
392	4	4	5	4	4	4	3	4	4	3	4	4	4	5	5	5	4	5	4	0	0	0	0	0	1	0	0	0	0	1	0	0	0	1	0	0	1
393	4	4	5	4	4	4	3	4	4	3	4	4	4	5	5	5	4	5	4	0	0	0	0	0	1	0	0	0	0	1	0	0	0	0	0	0	1
394	5	5	5	5	3	3	4	4	3	2	4	4	4	3	5	5	4	5	3	1	0	0	0	0	1	0	0	0	0	1	0	0	0	0	0	0	1
395	5	5	5	5	4	4	4	5	4	3	4	3	2	2	5	5	5	4	2	0	0	0	0	0	1	0	0	0	0	1	0	0	0	0	0	0	1
396	5	5	5	5	4	4	4	5	4	3	4	3	2	2	5	5	5	4	2	0	0	0	0	0	1	0	0	0	0	1	0	0	1	0	0	0	1
397	5	5	5	5	4	4	4	5	4	3	4	3	2	2	5	5	5	4	2	0	0	0	0	0	1	0	0	0	0	1	0	0	0	0	0	0	1
398	4	4	4	4	3	4	3	3	3	2	4	3	3	2	4	4	4	4	4	0	0	0	0	1	0	0	0	0	0	1	0	0	0	1	0	1	0
399	4	4	4	4	4	4	3	3	2	2	2	4	4	4	4	4	3	3	4	0	1	0	0	1	0	1	0	1	0	0	0	0	1	0	0	0	1
400	4	4	4	4	4	4	3	3	2	2	2	4	4	4	4	4	3	3	4	0	1	0	0	1	0	1	0	1	0	0	0	0	0	0	0	0	1
401	4	4	4	4	4	4	4	4	2	2	2	4	4	4	4	4	4	3	4	1	1	0	0	1	0	0	1	1	0	0	0	0	0	0	0	0	1
402	4	4	4	4	4	4	4	4	2	2	2	4	4	4	4	4	4	3	4	1	1	0	0	1	0	0	1	1	0	0	0	0	1	0	0	0	1
403	4	4	4	4	4	4	4	4	2	2	2	4	4	4	4	4	4	3	4	1	1	0	0	1	0	0	1	1	0	0	0	0	1	0	0	0	1
404	4	4	4	4	4	4	4	4	2	2	2	4	4	4	4	4	4	3	4	1	1	0	0	1	0	0	1	1	0	0	0	0	1	0	0	0	1
405	5	5	5	5	5	5	5	5	5	5	5	5	5	5	5	5	5	5	5	1	1	0	0	1	0	0	1	1	0	0	1	0	1	0	0	0	1
406	5	5	5	5	5	5	5	5	5	5	5	5	5	5	5	5	5	5	5	1	1	0	0	1	0	0	1	1	0	0	1	0	0	1	0	0	1
407	5	5	5	5	5	5	5	5	5	5	5	5	5	5	5	5	5	5	5	1	1	0	0	1	0	0	1	1	0	0	1	0	0	0	0	0	1
408	5	5	5	5	5	5	5	5	5	5	5	5	5	5	5	5	5	5	5	1	1	0	0	1	0	0	1	1	0	0	1	0	0	0	0	0	1
409	5	5	5	5	5	5	5	5	5	5	5	5	5	5	5	5	5	5	5	1	0	0	0	1	0	0	0	0	0	0	0	0	0	1	0	0	1
410	5	5	5	5	5	5	5	5	5	5	5	5	5	5	5	5	5	5	5	1	0	0	0	1	0	0	0	0	0	0	0	0	0	1	0	0	1
411	3	3	3	3	3	4	4	4	3	4	4	4	4	4	4	3	3	3	3	0	1	0	1	0	0	1	0	1	0	0	0	0	0	1	0	0	0
412	3	3	3	3	3	4	4	4	3	4	4	4	4	4	4	3	3	3	3	0	1	0	1	0	0	1	0	1	0	0	0	0	0	0	0	0	0
413	3	3	3	3	3	4	4	4	3	4	4	4	4	4	4	3	3	3	3	0	1	0	1	0	0	1	0	1	0	0	0	0	1	0	0	0	0
414	3	3	3	3	3	4	4	4	3	4	4	4	4	4	4	3	3	3	3	0	1	0	1	0	0	1	0	1	0	0	0	0	1	0	0	0	0
415	5	5	5	5	5	5	5	5	5	5	5	5	5	5	5	5	5	5	5	1	0	0	0	1	0	1	0	1	0	0	0	0	1	0	1	0	0
416	5	5	5	5	5	5	5	5	5	5	5	5	5	5	5	5	5	5	5	1	0	0	0	1	0	1	0	1	0	0	0	0	1	0	1	0	0
417	5	5	5	5	5	5	5	5	5	5	5	5	5	5	5	5	5	5	5	1	0	0	0	1	0	1	0	1	0	0	0	0	1	0	1	0	0
418	5	5	5	5	5	5	5	5	5	5	5	5	5	5	5	5	5	5	5	1	0	0	0	1	0	1	0	1	0	0	0	0	0	1	1	0	0
419	4	4	4	4	3	3	3	4	2	2	3	4	4	4	4	4	4	4	4	1	0	0	0	0	1	0	0	0	1	0	0	0	1	0	0	0	1
420	4	4	4	4	3	3	3	4	2	2	3	4	4	4	4	4	4	4	4	1	0	0	0	0	1	0	0	0	1	0	0	0	0	1	0	0	1
421	4	4	4	4	4	4	4	4	3	3	4	4	4	4	4	4	4	3	4	1	0	0	0	1	0	0	0	0	0	1	0	0	1	0	1	0	0
422	4	4	4	4	4	4	4	4	3	3	4	4	4	4	4	4	4	3	4	1	0	0	0	1	0	0	0	0	0	1	0	0	0	1	1	0	0
423	5	5	5	5	4	5	4	4	4	4	4	5	4	3	4	5	5	4	5	1	0	0	0	0	1	0	0	0	0	1	0	0	0	1	0	0	1
424	5	5	5	5	5	5	5	5	4	4	4	4	3	5	5	5	4	3	3	1	0	0	0	1	0	0	0	0	0	1	0	0	0	0	0	0	1
425	3	4	4	5	4	5	5	4	3	4	4	4	4	4	5	4	4	4	5	1	1	0	1	0	0	1	0	1	0	0	0	0	0	1	1	0	0
426	2	2	4	4	4	5	3	4	2	2	4	4	5	5	5	5	5	3	4	1	0	0	0	1	0	0	0	0	0	1	0	0	1	0	0	0	1
427	5	5	5	5	4	4	4	4	3	3	4	5	5	5	4	4	4	5	4	0	1	0	0	1	0	1	0	0	0	0	0	0	0	1	0	0	1
428	5	5	4	5	4	4	4	5	3	3	3	4	4	5	5	5	4	4	4	1	0	0	0	0	1	0	0	0	0	1	0	0	1	0	0	0	1
429	4	4	4	4	4	3	4	4	4	5	4	4	4	4	3	3	3	4	4	1	0	0	0	1	0	0	0	0	0	0	1	0	1	0	0	1	0
430	4	4	3	5	4	4	4	3	4	3	4	4	4	4	4	3	4	4	4	1	0	0	0	1	0	0	0	0	0	0	1	0	0	0	1	0	0
431	4	4	4	4	4	4	4	4	3	3	2	3	4	2	5	5	4	5	5	1	0	0	0	1	0	0	0	0	0	1	0	0	0	0	0	0	1
432	5	5	4	5	5	5	5	5	3	3	5	4	4	5	5	5	5	4	4	0	0	0	0	0	1	0	0	0	0	1	0	0	0	0	1	0	0
433	4	4	5	4	3	4	4	4	4	4	4	4	4	4	4	4	5	4	4	0	0	0	1	0	0	0	0	0	0	1	0	0	0	0	0	0	1
434	4	5	5	5	5	4	4	4	4	4	3	4	4	4	4	4	4	4	4	1	0	0	0	1	0	0	0	0	1	0	1	0	0	1	0	0	1
435	5	5	5	5	5	5	5	5	4	4	4	5	5	5	5	5	5	5	5	1	0	0	0	1	0	0	1	1	0	0	0	1	0	1	0	0	1
436	3	4	4	4	3	4	4	4	3	3	3	4	4	4	4	4	4	4	4	1	0	0	1	0	0	0	0	0	0	1	0	0	0	0	1	0	0
437	5	5	5	5	4	4	5	5	4	3	4	5	4	5	5	5	5	5	4	1	0	0	0	1	0	1	0	1	0	0	1	0	1	0	1	0	0
438	5	5	4	4	4	3	4	3	3	3	3	4	4	4	4	4	4	4	4	1	0	0	0	1	0	0	0	1	0	0	1	0	1	0	0	1	0
439	5	5	5	5	3	3	4	3	3	3	3	5	4	4	4	4	4	4	5	1	1	0	1	0	0	1	0	0	1	0	0	0	1	0	0	0	1
440	4	4	4	4	4	4	4	4	4	4	4	5	5	4	4	5	4	4	4	1	1	0	0	1	0	1	0	1	0	0	0	0	0	1	1	0	0
441	4	4	3	5	4	3	3	4	2	2	2	4	4	4	4	4	4	5	4	1	0	0	0	1	0	0	0	0	0	0	0	0	1	0	0	0	1
442	5	4	4	5	4	3	4	4	3	4	2	4	4	4	4	4	4	5	4	1	0	0	0	0	1	0	0	0	0	1	0	0	1	0	0	0	0
443	5	5	5	5	5	5	5	5	5	5	5	5	5	5	5	5	5	2	5	1	1	0	0	0	1	1	0	0	1	0	0	1	0	1	1	0	0
444	4	3	5	4	2	2	3	3	4	4	4	1	1	3	4	3	4	2	2	0	0	0	0	1	0	0	0	0	0	1	0	0	1	0	0	0	1
445	4	4	4	4	3	3	3	3	3	4	4	3	4	4	4	4	3	3	4	1	0	0	0	0	1	0	0	0	1	0	1	0	0	0	1	0	0
446	4	4	5	5	4	3	3	4	4	3	4	4	4	4	4	4	4	3	3	0	0	0	0	0	1	0	0	0	0	1	0	0	0	0	0	0	1
447	4	4	4	4	3	4	4	3	3	3	4	4	4	4	4	4	4	4	5	0	0	0	0	1	0	0	1	0	0	0	1	0	1	0	0	0	1
448	5	4	5	4	3	4	4	3	2	2	3	3	4	4	5	5	4	5	4	1	1	0	0	1	0	1	0	1	0	0	0	0	1	0	0	1	0
449	5	5	5	5	4	4	5	5	3	4	4	4	4	4	5	4	4	5	5	0	0	0	0	1	0	0	0	0	0	1	0	0	1	0	0	0	1
450	4	4	3	3	4	3	4	4	4	3	2	4	3	4	4	3	4	4	4	1	0	0	0	0	1	0	0	0	0	1	0	0	0	0	1	0	0
451	4	4	4	5	4	4	4	3	3	2	3	4	4	5	5	5	4	4	5	1	0	0	0	0	1	0	0	0	0	1	0	0	1	0	0	0	1
452	5	5	5	5	4	4	5	4	5	4	5	5	5	5	4	5	5	5	5	1	0	0	0	0	1	0	0	0	0	1	0	0	1	0	0	0	1
453	4	4	4	4	4	5	4	4	4	4	5	4	4	4	5	4	4	4	5	0	0	0	0	1	0	0	0	0	1	0	1	0	0	0	1	0	0
454	5	4	4	4	4	3	4	4	3	3	3	4	4	5	4	4	4	5	4	1	0	0	0	1	0	0	0	0	0	0	1	0	1	0	0	0	1
455	4	4	5	4	3	4	4	4	4	3	4	4	4	4	4	4	4	4	4	1	0	0	0	1	0	0	1	1	0	0	1	0	1	0	0	0	1
456	3	3	3	4	3	3	3	3	3	3	3	3	3	4	4	4	3	3	3	0	1	0	0	1	0	0	1	1	0	0	1	0	1	0	0	1	0
457	5	5	5	5	5	5	5	5	5	4	4	5	5	5	5	5	5	5	5	1	0	0	0	1	0	1	0	1	0	0	0	0	1	0	0	0	1
458	4	4	4	4	3	4	4	4	3	3	3	3	3	4	4	4	4	4	4	0	1	0	0	0	1	1	0	0	1	0	1	0	0	1	0	1	0
459	4	4	4	4	4	3	4	3	3	3	3	4	4	4	5	4	4	4	4	1	0	0	0	0	1	0	0	0	1	0	1	0	1	0	0	0	1
460	5	5	5	5	4	3	4	4	3	3	4	5	5	5	5	5	3	4	4	1	0	0	1	0	0	0	0	0	0	1	0	0	0	0	0	0	1
461	5	5	4	5	5	3	3	4	3	4	3	4	4	4	4	4	4	4	4	0	1	0	0	1	0	0	1	0	1	0	1	0	0	0	1	0	0
462	5	4	4	4	4	3	4	4	4	3	4	4	4	4	4	4	4	4	4	1	0	0	0	1	0	0	0	0	0	1	0	0	0	0	0	1	0
463	5	5	5	5	5	5	5	5	5	5	5	5	5	5	5	5	5	5	5	1	1	0	0	0	0	1	0	0	0	0	1	0	0	1	0	0	1
464	5	5	5	5	5	5	5	5	5	5	5	5	5	5	5	5	5	5	5	0	1	0	0	0	0	1	0	0	0	0	0	1	1	0	0	0	1
465	5	5	5	4	2	3	4	4	4	4	4	4	3	4	4	4	4	5	4	1	0	1	0	0	0	1	0	0	0	0	0	1	0	1	1	0	0
466	4	5	5	5	5	4	5	5	3	3	4	4	4	4	4	4	4	4	4	0	0	0	0	1	0	1	0	1	0	0	1	0	1	0	1	0	0
467	5	5	5	5	5	5	5	5	2	2	4	3	4	5	5	5	5	5	5	0	1	0	0	1	0	1	0	0	0	0	1	0	1	0	0	0	1
468	5	5	5	5	3	3	4	4	3	3	3	5	5	5	5	4	5	5	5	0	1	0	1	0	0	1	0	1	0	0	1	0	0	1	0	0	1
469	5	5	5	5	5	5	5	5	5	5	5	5	5	5	5	5	5	5	5	1	0	0	0	1	0	0	0	0	0	1	0	0	1	0	0	0	1
470	5	5	5	5	3	3	3	4	3	3	4	4	4	4	4	4	4	4	4	0	0	0	0	1	0	0	0	0	0	0	1	0	1	0	0	0	1
471	5	5	5	5	5	5	5	5	5	3	5	5	4	5	5	5	5	5	5	1	1	0	0	1	0	1	0	1	0	0	1	0	0	1	0	1	0
472	4	4	4	5	5	5	4	4	3	3	4	4	4	5	5	5	5	5	4	1	1	0	0	0	1	0	1	1	0	0	1	0	1	0	0	1	0
473	5	5	5	5	4	3	5	5	3	3	3	5	5	5	5	5	3	5	4	1	0	0	0	1	0	0	0	1	0	0	1	0	1	0	0	0	1
474	3	5	5	5	5	3	4	4	4	4	4	4	5	5	5	5	4	3	5	1	0	0	0	1	0	0	0	0	0	0	1	0	1	0	0	0	0
475	5	5	5	5	5	5	2	4	3	4	4	4	4	5	4	4	4	5	4	1	0	1	1	0	0	1	0	1	0	0	1	0	0	1	0	0	1
476	4	4	4	5	5	5	5	5	5	3	3	3	3	4	4	4	4	4	4	0	1	0	0	1	0	1	0	0	0	0	0	0	0	1	0	1	0
477	4	4	4	4	3	3	3	3	2	2	3	3	4	4	3	2	2	4	3	0	0	0	0	1	0	0	0	0	0	1	0	0	0	0	0	0	1
478	5	3	5	4	4	4	4	4	4	3	3	4	4	4	4	5	4	5	5	0	0	0	0	1	0	0	0	0	0	1	0	0	0	0	0	0	1
479	5	5	5	5	5	5	5	5	5	5	5	5	5	5	5	5	5	5	5	0	0	0	0	1	0	0	0	0	0	0	1	0	0	0	0	0	1
480	4	4	5	4	4	3	3	4	3	1	4	4	4	4	4	4	4	3	4	0	0	0	0	0	1	0	0	0	0	1	0	0	1	0	0	0	1
481	4	4	5	4	5	4	3	5	3	4	3	4	3	4	5	5	4	2	4	1	0	0	0	1	0	0	0	0	0	1	0	0	0	0	0	0	1
482	5	5	5	5	5	5	5	5	5	4	5	5	5	5	5	5	5	5	5	1	0	0	1	0	0	1	0	0	0	0	1	0	0	1	0	0	1
483	5	5	5	5	4	4	4	3	4	4	4	4	5	5	5	5	4	5	5	0	0	0	0	1	0	0	0	0	0	0	1	0	1	0	0	0	1
484	4	4	5	5	5	4	5	5	5	3	5	5	4	5	5	5	5	5	5	1	0	0	0	1	0	0	0	0	0	1	0	0	0	0	0	1	0
485	5	5	5	5	5	5	5	5	5	3	4	5	4	5	5	5	4	3	5	1	0	0	0	1	0	0	0	0	0	1	0	0	0	0	0	1	0
486	4	4	4	4	4	4	4	4	4	4	4	4	4	4	4	4	4	4	4	1	0	0	1	0	0	0	0	0	0	0	0	1	1	0	0	0	0
487	4	4	4	5	5	5	5	5	5	3	5	5	5	5	5	5	5	5	4	1	0	0	1	0	0	0	0	0	0	0	0	1	1	0	0	1	0
488	4	4	4	4	3	4	4	4	3	3	3	4	4	4	4	4	3	4	4	0	1	0	0	1	0	1	0	1	0	0	0	1	1	0	0	0	1
489	4	4	3	4	3	3	3	3	3	2	4	4	4	4	3	4	4	4	4	0	0	0	0	1	0	0	0	0	0	0	1	0	1	0	0	0	1
490	5	5	5	5	5	5	5	5	5	5	5	5	5	5	5	5	5	5	5	1	0	0	0	0	1	0	0	0	1	0	1	0	0	1	0	0	1
491	5	5	5	5	1	5	5	5	5	5	5	5	5	5	5	5	5	5	4	0	1	0	1	0	0	1	0	1	0	0	1	0	0	0	0	0	1
492	5	4	4	4	4	4	3	3	3	3	4	4	4	4	4	4	4	4	4	0	1	0	1	0	0	0	1	1	0	0	1	0	0	0	0	1	0
493	3	4	4	4	3	4	4	4	3	3	4	3	4	4	4	4	3	4	4	1	1	0	0	0	1	1	0	1	0	0	0	0	0	1	0	1	0
494	4	4	3	4	4	5	4	4	3	3	4	4	4	4	4	4	4	4	5	1	1	0	0	0	1	1	0	1	0	0	1	0	0	1	0	0	1
495	4	4	4	4	3	4	4	3	4	3	4	4	4	4	4	4	4	4	4	1	1	0	0	1	0	1	0	0	0	0	0	1	0	1	0	1	0
496	4	4	5	4	3	4	4	4	3	3	4	5	5	5	5	5	4	4	4	0	0	0	0	1	0	0	0	0	0	0	0	0	0	0	1	0	0
497	4	4	4	4	4	4	4	4	4	3	4	4	4	4	4	4	4	4	4	0	0	0	0	1	0	0	1	0	0	1	0	0	1	0	0	0	1
498	5	5	5	5	4	4	4	4	4	4	4	5	5	5	5	5	5	5	5	1	0	0	0	0	1	0	0	0	0	1	0	0	1	0	0	0	1
499	5	5	5	5	5	5	5	5	3	1	5	5	5	5	5	5	3	3	4	1	0	0	0	0	0	0	0	0	0	1	0	0	1	0	0	0	1
500	4	4	4	5	5	4	4	4	4	2	3	4	3	4	4	5	4	3	4	0	0	0	0	1	0	0	0	0	0	1	0	0	1	0	0	0	1
501	5	5	5	4	4	3	4	4	4	3	4	4	3	4	4	4	4	4	4	0	0	0	0	0	1	0	0	0	0	1	0	0	1	0	1	0	0
502	4	4	4	4	4	4	4	4	4	4	4	4	4	4	4	4	4	4	4	1	0	1	0	1	0	1	0	1	0	0	1	0	0	1	0	1	0
503	4	4	5	5	4	4	4	4	4	4	4	4	4	4	4	4	3	4	4	1	1	0	0	1	0	1	0	1	0	0	0	1	1	0	1	0	0
504	4	2	2	3	3	4	4	4	2	2	3	2	2	4	4	4	2	4	4	1	0	1	0	0	0	1	0	1	0	0	0	1	0	1	0	1	0
505	4	5	5	5	5	3	4	4	3	3	4	4	4	4	4	5	3	3	4	1	0	0	0	0	1	0	0	0	1	0	1	0	1	0	1	0	0
506	5	5	5	5	5	5	5	5	5	5	5	5	5	5	5	5	5	5	5	1	0	0	0	1	0	0	1	0	1	0	0	1	0	1	0	0	1
507	5	5	5	5	3	3	4	3	4	4	4	4	4	5	4	4	4	5	4	1	1	0	0	1	0	1	0	0	1	0	1	0	0	1	0	0	1
508	4	3	3	4	5	3	4	3	5	4	3	4	4	4	3	4	4	3	3	1	0	0	0	0	1	1	0	0	1	0	1	0	0	1	0	0	1
509	5	5	5	5	2	4	4	4	2	4	5	4	4	4	5	5	5	4	5	0	0	0	0	1	0	0	0	0	0	1	0	0	0	0	0	0	1
510	3	2	4	3	3	3	4	4	2	2	3	3	3	4	4	4	2	5	5	1	0	0	0	1	0	0	0	0	0	1	0	0	1	0	0	0	1
511	4	4	4	4	3	3	3	3	3	5	3	3	5	5	5	5	5	5	5	1	1	0	0	1	0	0	1	1	0	0	1	0	1	0	0	0	1
512	4	4	5	5	5	5	5	5	4	5	4	5	5	5	5	5	5	5	5	0	0	0	0	0	1	0	0	0	0	1	0	0	0	0	0	0	1
513	4	3	4	4	4	4	4	3	3	3	4	4	4	4	4	4	4	4	4	0	0	0	0	0	1	0	1	0	0	1	0	0	0	0	1	0	0
514	4	4	4	4	4	4	4	4	4	3	4	4	4	4	4	4	3	4	4	1	0	0	0	0	1	0	0	1	0	0	1	0	0	1	0	0	1
515	5	5	5	5	5	4	4	4	4	4	4	4	4	4	5	5	5	5	3	1	0	0	0	0	1	0	0	0	0	1	0	0	0	0	0	0	1
516	5	4	5	4	4	4	4	5	4	4	3	4	5	5	4	4	4	4	4	1	0	0	0	1	0	0	0	1	0	0	0	1	0	1	0	0	1
517	5	5	5	5	5	5	5	5	4	4	4	5	5	5	5	5	4	5	5	1	0	0	0	1	0	0	1	1	0	0	0	0	1	0	0	0	1
518	5	5	5	5	4	4	4	4	4	4	4	4	4	4	4	4	4	4	4	1	0	0	0	1	0	0	0	0	0	1	0	0	0	0	1	0	0
519	5	5	5	5	3	4	3	4	3	3	3	4	4	4	4	4	4	4	4	1	0	0	0	0	1	0	0	0	0	1	0	0	1	0	0	0	1
520	4	5	5	4	3	3	3	5	4	4	3	4	4	4	4	4	3	2	4	0	0	0	0	0	1	0	0	1	0	1	0	0	1	0	1	0	0
521	4	4	4	4	3	3	3	3	3	3	3	3	5	5	5	5	4	5	4	1	1	0	0	0	1	1	0	1	0	0	0	0	1	0	0	0	1
522	4	3	5	4	2	3	3	3	4	2	5	4	4	4	4	4	4	3	2	1	0	0	0	0	1	0	0	0	0	1	0	0	1	0	0	0	1
523	4	4	4	4	4	3	3	4	3	2	4	3	3	4	4	4	4	4	4	0	0	0	0	1	0	0	0	0	0	1	0	0	0	0	0	0	0
524	4	4	4	4	4	5	5	4	4	3	5	5	5	5	5	5	5	4	5	1	0	0	0	0	1	0	0	0	0	1	0	0	0	0	0	0	1
525	4	5	5	5	5	5	5	5	4	3	3	5	5	5	5	5	4	5	5	0	1	0	0	0	1	1	0	1	0	0	0	0	0	1	1	0	0
526	5	4	5	5	4	4	4	4	3	3	5	4	4	5	5	5	5	4	4	1	0	0	0	0	1	0	0	0	0	1	0	0	0	0	0	0	1
527	5	5	5	5	4	4	3	4	3	3	3	5	5	5	5	5	4	4	5	1	0	0	0	1	0	0	0	1	0	0	1	0	1	0	0	0	1
528	4	4	4	4	4	4	4	4	4	3	4	4	4	4	4	4	4	4	4	1	0	0	0	0	1	0	0	1	0	0	1	0	1	0	0	0	1
529	5	5	5	5	4	5	5	4	3	3	4	4	4	5	5	5	5	5	5	1	0	0	0	0	1	0	0	0	0	1	0	0	0	0	0	0	1
530	4	4	4	4	4	5	5	4	4	3	4	4	4	4	4	4	4	5	4	1	1	0	0	1	0	1	0	0	1	0	1	0	0	1	0	0	1
531	5	5	5	5	5	5	5	5	1	5	5	5	4	5	5	5	5	5	5	1	1	0	0	0	0	0	0	0	0	0	0	1	1	0	0	1	0
532	5	5	5	5	5	3	3	5	4	4	5	5	5	4	4	4	5	3	3	1	0	0	0	1	0	0	0	0	0	1	0	0	1	0	0	0	1
533	5	4	2	4	3	3	4	3	4	3	4	3	4	4	4	5	3	4	4	1	0	0	0	1	0	0	0	0	0	0	1	0	1	0	0	0	1
534	4	4	4	4	3	3	4	3	3	3	4	4	3	4	4	4	3	4	4	1	1	0	0	1	0	1	0	0	0	0	0	1	0	1	0	0	1
535	5	5	5	4	4	4	4	4	4	3	4	4	5	5	4	4	4	4	4	0	1	0	0	0	1	1	0	1	0	0	1	0	0	1	0	0	1
536	5	4	5	4	4	3	4	4	3	5	5	5	4	5	5	5	4	3	5	0	0	0	0	1	0	0	0	0	0	1	0	0	0	0	1	0	0
537	5	5	5	5	5	5	5	5	5	5	5	5	5	5	5	5	5	5	5	1	0	0	0	0	1	0	0	0	0	1	0	0	0	0	1	0	0
538	5	5	5	5	5	5	5	5	4	3	4	4	5	5	5	5	5	5	5	0	1	0	0	0	1	0	1	1	0	0	0	0	0	0	0	1	0
539	5	5	5	5	4	4	4	4	3	3	4	4	4	5	5	5	5	5	5	1	0	0	0	1	0	0	0	0	0	1	0	0	1	0	0	0	1
540	5	5	5	4	4	4	4	3	5	4	5	5	4	5	5	5	5	5	5	1	0	0	1	0	0	0	0	0	0	1	0	0	1	0	0	0	1
541	5	5	4	5	5	5	5	5	5	3	4	5	4	5	5	5	5	5	5	0	0	0	0	1	0	0	0	0	0	1	0	0	0	0	1	0	0
542	5	5	5	5	5	4	5	5	4	4	4	5	5	5	5	5	4	4	5	1	0	0	0	1	0	0	0	1	0	0	0	1	1	0	0	0	1
543	5	5	5	5	4	4	5	5	4	3	3	5	5	5	5	5	4	4	5	1	0	0	0	1	0	0	0	0	0	0	1	0	1	0	0	0	1
544	5	5	5	5	5	5	5	5	5	5	5	5	5	5	5	5	5	5	5	1	1	0	0	1	0	1	0	0	1	0	0	1	0	1	0	0	1
545	5	4	5	5	5	4	4	4	3	3	5	5	5	5	5	5	4	4	5	1	0	0	0	1	0	0	0	0	1	0	1	0	1	0	1	0	0
546	5	4	3	4	2	4	5	3	4	1	5	4	4	4	5	5	3	4	4	1	0	0	0	1	0	0	0	0	0	1	0	0	0	0	1	0	0
547	5	4	4	4	4	4	4	4	4	4	4	4	4	4	4	4	4	4	4	1	0	1	0	0	0	1	0	0	0	0	1	0	1	0	0	1	0
548	5	5	4	4	2	2	4	3	3	2	3	4	5	4	4	3	3	3	2	1	0	0	0	1	0	0	0	0	0	1	0	0	1	0	0	1	0
549	5	5	5	4	4	3	3	4	4	4	4	4	4	4	4	4	3	5	4	1	1	0	0	1	0	0	1	0	1	0	1	0	0	1	0	0	1
550	4	5	4	4	4	4	4	4	3	3	3	4	4	4	5	4	4	4	4	1	1	0	0	1	0	1	0	1	0	0	1	0	0	1	0	0	1
551	5	4	5	5	4	4	4	3	3	3	3	4	4	4	5	5	5	4	4	1	0	0	0	0	1	0	0	0	0	1	0	0	1	0	0	0	1
552	5	5	5	5	5	3	3	3	3	2	4	4	2	5	5	5	5	3	4	0	1	0	0	0	1	1	0	0	1	0	0	0	0	1	0	0	0
553	4	4	4	4	4	4	4	4	3	3	3	4	4	4	4	4	4	4	4	0	0	0	0	0	1	0	0	0	0	0	1	0	1	0	0	0	1
554	4	4	4	4	4	4	4	4	3	3	4	4	5	5	5	5	5	4	4	0	1	0	0	0	1	1	0	0	0	0	0	0	0	1	0	0	1
555	5	5	5	5	4	5	5	5	3	3	4	5	5	5	5	5	5	5	4	1	0	0	0	1	0	1	0	0	0	0	0	0	1	0	0	0	1
556	5	5	4	5	4	3	3	4	3	2	4	4	4	4	4	4	3	4	3	1	0	0	1	0	0	0	1	1	0	0	0	1	1	0	0	0	1
557	4	4	4	4	4	4	4	4	3	3	3	4	4	4	4	4	3	4	4	1	1	0	1	0	0	0	1	0	1	0	0	0	0	1	0	0	1
558	4	4	4	4	4	4	4	4	4	3	4	4	4	4	4	4	4	4	4	0	0	0	0	1	0	0	0	1	0	0	0	1	1	0	0	0	1
559	5	5	5	5	5	4	4	4	4	3	4	5	4	5	5	5	5	5	5	1	0	0	0	1	0	0	0	0	0	0	1	0	0	0	0	0	1
560	4	4	4	4	4	4	4	4	4	4	4	4	4	4	4	4	4	4	4	1	1	0	0	1	0	1	0	1	0	0	1	0	0	1	1	0	0
561	5	5	5	5	5	5	5	5	5	5	5	5	5	5	5	5	5	5	5	1	0	0	0	0	0	0	0	1	0	0	0	1	1	0	0	0	1
562	4	4	4	4	2	4	4	4	3	3	4	5	4	5	5	4	5	5	4	1	1	0	0	1	0	1	0	1	0	0	1	0	0	1	0	0	1
563	4	4	5	5	3	4	4	4	4	2	4	4	3	4	4	4	4	4	4	1	0	0	0	1	0	0	0	0	0	1	0	0	0	0	0	0	1
564	4	4	4	5	4	4	5	5	4	3	3	4	3	4	3	4	5	4	5	1	0	0	0	1	0	0	0	0	0	0	1	0	1	0	0	1	0
565	5	5	5	4	4	3	3	4	3	2	2	4	3	4	3	4	4	4	3	1	0	0	0	1	0	0	0	0	0	1	0	0	1	0	1	0	0
566	5	5	5	5	5	5	5	5	5	5	5	5	5	5	5	5	5	5	5	0	1	0	1	0	0	1	0	0	0	0	0	0	0	1	0	0	1
567	5	5	5	5	4	4	3	4	3	3	4	5	5	4	4	5	4	5	5	1	0	0	0	0	1	0	0	0	0	1	0	0	1	0	0	0	1
568	4	3	5	4	1	3	3	4	3	2	2	4	4	5	5	5	4	4	5	1	0	0	0	0	1	0	0	0	0	1	0	0	1	0	0	0	1
569	5	5	5	5	3	4	3	4	3	2	4	4	4	4	4	4	3	5	4	0	0	0	0	0	1	0	0	0	0	1	0	0	1	0	0	1	0
570	5	4	4	4	4	2	3	4	2	1	2	4	4	4	4	4	4	5	5	1	0	0	0	1	0	0	0	0	0	0	1	0	1	0	0	0	1
571	4	4	4	4	3	3	3	3	4	2	5	4	4	4	4	4	4	4	4	0	0	0	0	1	0	0	0	0	0	0	0	1	0	0	0	0	1
572	5	5	5	5	4	4	5	5	3	3	5	4	4	4	5	5	4	5	3	1	0	0	0	1	0	0	0	1	0	0	1	0	1	0	0	0	1
573	3	4	5	5	4	4	4	4	4	3	4	4	4	5	5	5	5	4	5	1	0	0	0	0	1	0	0	0	0	1	0	0	1	0	0	0	1
574	4	4	4	4	4	4	4	4	3	2	2	4	4	4	4	4	3	4	4	1	0	0	0	0	1	0	0	0	0	1	0	0	1	0	0	0	1
575	4	4	4	3	4	3	3	4	2	2	3	4	3	4	5	5	3	2	5	1	0	0	0	1	0	0	0	0	0	0	0	0	1	0	0	0	1
576	4	4	3	4	4	3	4	4	3	3	4	4	4	4	4	4	4	4	5	0	0	1	0	1	0	1	0	1	0	0	0	0	0	1	0	1	0
577	5	5	4	5	5	5	5	5	4	5	4	4	3	5	4	3	5	5	3	1	1	0	0	1	0	0	0	1	0	0	0	1	1	0	0	0	1
578	4	5	5	5	4	4	4	4	4	3	4	4	4	4	4	4	3	3	3	0	0	0	0	1	0	0	1	1	0	0	1	0	1	0	0	0	1
579	5	4	5	4	3	4	4	4	3	2	4	4	4	4	3	4	4	5	5	0	0	0	0	1	0	0	0	0	0	1	0	0	0	0	0	0	1
580	5	5	4	5	3	5	5	4	4	4	5	4	5	5	5	5	5	5	5	1	0	0	0	0	1	0	0	1	0	0	0	0	1	0	0	0	1
581	4	4	4	4	3	5	4	4	4	3	4	4	4	5	5	5	5	4	4	1	0	0	0	1	0	0	0	0	0	1	0	0	0	0	0	0	1
582	5	5	5	4	4	3	3	3	4	2	4	4	4	4	4	4	3	4	4	1	0	0	0	1	0	0	1	1	0	0	1	0	0	0	0	0	1
583	4	3	5	5	4	4	4	4	4	3	4	4	4	3	3	4	3	3	4	0	0	0	1	0	0	0	0	0	0	1	0	0	1	0	0	0	1
584	4	4	4	4	5	5	5	4	4	3	4	4	4	5	4	4	4	5	4	1	1	0	0	1	0	0	1	0	0	0	1	0	0	1	0	0	1
585	5	5	5	5	4	4	4	5	5	4	5	5	4	5	5	5	4	5	5	1	1	0	0	1	0	1	0	1	0	0	0	0	0	1	0	0	1
586	4	3	4	3	3	3	4	3	4	2	4	4	3	3	4	4	3	4	4	1	0	0	0	1	0	0	1	1	0	0	1	0	1	0	0	1	0
587	5	5	5	5	4	3	3	4	4	3	5	4	2	3	4	3	3	4	4	1	0	0	0	1	0	0	0	0	0	0	0	1	1	0	0	0	0
588	5	5	5	5	5	5	5	5	5	4	4	4	4	5	4	5	4	5	5	1	0	0	0	1	0	0	0	0	0	0	1	0	1	0	0	0	1
589	5	5	5	5	5	5	5	5	5	5	5	5	5	5	5	5	5	5	5	1	0	0	0	1	0	0	0	1	0	0	1	0	1	0	0	0	1
590	4	4	4	4	3	3	4	3	3	3	5	4	4	4	4	4	4	4	4	0	0	0	0	0	1	1	0	1	0	0	1	0	0	0	1	0	0
591	4	4	4	4	4	4	4	4	4	4	4	4	4	4	4	4	4	4	4	1	1	0	1	0	0	1	0	0	1	0	1	0	1	0	0	0	1
592	5	4	5	5	4	3	3	3	2	3	4	3	3	3	4	5	4	4	5	1	0	0	0	0	1	0	0	0	0	1	0	0	0	0	0	0	1
593	4	3	3	4	4	4	3	3	4	3	3	4	4	4	4	4	4	4	4	0	1	0	0	0	1	1	0	0	1	0	0	0	1	0	0	0	1
594	5	5	5	5	4	5	5	5	4	4	4	5	5	5	4	4	4	5	5	0	0	0	0	1	0	0	0	0	0	1	0	0	0	0	0	0	1
595	5	5	4	4	3	3	4	4	3	3	4	5	4	4	4	5	4	4	5	1	0	0	0	1	0	0	0	1	0	0	1	0	1	0	0	0	1
596	4	4	4	3	3	4	4	4	4	4	2	2	4	5	4	4	3	4	5	0	0	0	0	0	0	0	0	0	0	0	0	1	1	0	0	0	1
597	4	4	3	4	3	3	3	3	3	2	4	4	3	3	4	4	3	3	4	1	0	0	0	1	0	0	0	0	0	1	0	0	1	0	0	0	1
598	5	4	4	4	5	4	4	5	4	3	4	5	4	4	4	4	4	4	4	0	0	0	1	0	0	0	0	1	0	0	1	0	1	0	0	1	0
599	5	4	4	4	4	4	3	4	4	4	5	4	5	4	4	4	4	3	4	1	0	0	0	0	1	0	0	0	0	1	0	0	1	0	1	0	0
600	5	5	5	5	5	4	4	5	4	5	5	5	5	5	5	5	3	4	3	1	1	0	0	1	0	1	0	1	0	0	0	1	0	1	0	1	0
601	5	5	5	5	5	4	5	4	5	3	5	5	5	5	5	5	5	5	5	0	1	0	0	1	0	1	0	1	0	0	0	0	1	0	1	0	0
602	4	4	4	4	4	4	4	4	3	3	4	4	4	4	4	4	3	3	4	0	1	0	0	0	1	0	1	0	1	0	1	0	1	0	1	0	0
603	5	5	4	4	4	4	4	4	3	3	4	4	4	4	4	4	4	4	4	1	1	0	0	0	1	1	0	0	1	0	0	1	0	0	0	0	1
604	4	4	3	5	5	3	4	4	4	3	3	3	4	5	4	4	4	4	4	1	0	0	0	1	0	0	0	1	0	0	1	0	0	0	0	0	1
605	5	5	5	5	4	3	3	3	4	3	3	4	4	4	4	4	4	4	4	0	1	0	0	1	0	1	0	1	0	0	1	0	0	1	0	1	0
606	5	5	4	5	4	3	4	4	4	4	4	4	2	4	4	4	4	4	4	1	0	0	0	0	1	0	0	0	0	1	0	0	1	0	0	0	1
607	5	5	5	5	4	4	4	5	4	4	4	5	5	4	4	5	4	5	4	1	0	0	1	0	0	0	0	0	0	1	0	0	0	0	0	0	1
608	5	4	4	4	5	5	5	5	5	5	5	5	4	5	5	5	4	5	5	1	0	0	0	1	0	0	0	0	0	1	0	0	1	0	1	0	0
609	5	5	5	5	4	5	5	4	5	3	3	5	4	5	5	5	5	5	5	1	0	0	0	0	1	0	0	0	0	1	0	0	1	0	1	0	0
610	4	5	5	4	4	4	4	4	4	3	3	4	4	5	4	4	3	4	2	0	0	0	0	1	0	0	0	0	0	0	1	0	0	0	0	0	1
611	4	4	4	4	4	4	5	4	3	3	3	4	4	4	4	4	4	4	4	1	0	0	0	1	0	0	0	1	0	0	1	0	1	0	0	0	1
612	4	4	4	4	4	4	4	4	4	3	4	4	2	3	4	4	4	4	4	1	1	0	0	0	1	1	0	1	0	0	0	0	0	1	0	1	0
613	5	4	5	5	5	4	3	4	2	2	3	4	5	5	5	5	5	5	5	1	1	0	0	0	1	0	0	0	0	1	0	0	0	1	0	0	1
614	5	5	5	5	5	5	4	4	4	4	5	5	5	5	5	5	5	5	5	0	0	0	0	1	0	0	0	0	0	0	0	0	1	0	0	0	1
615	4	4	4	4	4	3	4	4	3	2	3	3	3	3	4	3	3	3	4	0	1	0	0	0	1	0	1	1	0	0	0	0	1	0	0	0	1
616	5	3	5	4	3	3	4	4	3	3	3	4	3	4	4	4	3	4	4	1	0	0	1	0	0	0	1	0	0	0	0	1	0	0	0	0	0
617	4	3	4	4	2	1	3	3	3	2	3	2	2	2	3	3	3	3	4	0	0	0	0	0	1	0	0	0	0	1	0	0	0	0	0	0	0
618	5	5	5	5	3	3	4	4	4	3	3	4	4	5	5	5	4	5	4	0	0	0	0	1	0	0	0	0	0	0	0	0	1	0	1	0	0
619	5	5	5	5	5	5	5	5	5	5	5	5	5	5	5	5	5	5	5	1	0	0	0	1	0	0	0	0	0	0	1	0	0	0	1	0	0
620	5	5	4	4	3	4	3	4	3	4	3	4	4	4	4	4	4	3	3	0	0	0	0	0	1	0	0	0	0	1	0	0	0	0	1	0	0
621	5	5	5	5	5	5	4	5	4	4	4	5	5	5	5	5	5	5	5	1	1	0	0	1	0	1	0	1	0	0	1	0	0	1	0	0	1
622	5	5	5	5	4	4	4	4	3	2	5	4	4	4	5	5	5	2	5	1	0	0	0	1	0	0	0	0	0	1	0	0	0	0	0	1	0
623	5	4	4	5	5	4	4	4	3	2	4	3	3	5	4	4	3	4	4	1	0	0	0	1	0	0	0	0	0	1	0	0	0	0	1	0	0
624	4	4	4	4	3	3	3	4	2	2	2	4	4	4	4	4	4	4	4	1	0	0	0	0	1	0	0	1	0	0	1	0	1	0	0	0	1
625	5	5	4	5	5	5	5	5	4	4	5	4	4	4	4	4	4	4	4	1	0	0	0	1	0	0	0	0	0	0	0	1	0	0	1	0	0
626	3	4	4	5	4	3	4	4	3	2	3	4	4	4	4	4	4	4	4	1	0	0	0	0	1	0	0	0	0	1	0	0	0	0	0	0	1
627	5	5	5	5	4	5	5	5	5	4	4	4	4	4	4	4	4	4	4	0	1	0	1	0	0	1	0	1	0	0	1	0	0	1	0	0	1
628	4	4	4	4	4	4	4	4	4	4	4	4	4	4	4	4	4	4	4	1	0	1	1	0	0	1	0	1	0	0	1	0	0	1	0	0	1
629	5	5	5	4	5	4	5	4	4	3	4	5	4	4	4	4	4	4	4	1	1	0	0	1	0	1	0	0	0	0	1	0	0	1	0	0	1
630	4	4	4	5	5	4	4	4	4	4	4	3	4	5	4	4	5	5	5	0	0	1	1	0	0	1	0	1	0	0	1	0	0	1	0	0	1
631	4	4	4	4	4	4	4	4	4	4	4	4	4	4	4	5	5	5	4	0	1	0	1	0	0	1	0	1	0	0	1	0	0	1	0	0	1
632	5	5	5	5	4	4	4	5	4	4	5	5	4	4	5	5	5	5	5	1	1	0	1	0	0	1	0	0	0	0	1	0	0	1	0	1	0
633	5	5	5	5	5	5	5	5	5	5	5	5	5	5	5	5	5	5	5	1	1	0	1	0	0	1	0	0	1	0	1	0	0	1	0	0	1
634	5	5	5	5	5	5	5	5	5	5	5	5	5	5	5	5	5	5	5	1	1	0	1	0	0	1	0	0	0	0	1	0	0	1	0	1	0
635	5	4	4	4	4	4	4	4	4	4	4	4	4	4	4	4	4	4	5	0	1	0	0	1	0	1	0	0	0	0	0	0	0	1	0	1	0
636	4	4	4	4	4	4	4	4	4	4	4	4	4	4	4	4	4	4	4	1	1	0	1	0	0	1	0	0	0	0	1	0	0	1	0	1	0
637	5	5	5	5	5	5	5	5	5	4	4	5	5	5	5	4	5	5	5	1	1	0	1	0	0	1	0	0	0	0	1	0	0	1	1	0	0
638	5	5	5	5	5	5	5	5	5	4	5	5	5	5	5	5	5	5	5	0	0	0	0	1	0	1	0	0	0	0	1	0	0	1	1	0	0
639	5	5	5	5	5	5	5	4	4	5	5	5	4	4	4	4	4	4	4	0	1	0	1	0	0	1	0	0	0	0	1	0	1	0	0	1	0
640	5	4	5	5	5	5	5	5	4	3	3	5	5	5	5	5	5	5	4	0	0	0	1	0	0	0	1	0	0	0	1	0	1	0	0	0	1
641	4	3	4	4	4	3	3	4	4	4	4	4	4	5	3	3	4	4	4	1	1	0	0	0	0	0	0	0	0	0	0	0	1	0	0	1	0
642	5	5	5	5	4	4	4	3	3	4	5	3	3	4	4	4	4	4	4	1	0	1	0	1	0	1	0	0	0	0	1	0	0	1	0	1	0
643	5	5	5	5	5	5	5	5	5	5	5	5	4	5	4	4	4	4	4	0	1	0	1	0	0	1	0	0	0	0	1	0	1	0	0	1	0
644	5	5	5	5	5	5	5	5	5	4	5	5	5	5	5	5	5	5	5	0	1	0	1	0	0	1	0	1	0	0	1	0	0	1	0	0	1
645	5	4	5	5	5	4	4	4	3	2	3	4	3	4	4	4	3	4	4	1	1	0	1	0	0	1	0	1	0	0	1	0	0	1	1	0	0
646	4	5	5	5	4	4	4	4	4	3	3	4	4	4	4	4	5	4	4	1	1	0	0	1	0	1	0	1	0	0	1	0	0	1	0	0	1
647	5	5	5	5	5	5	5	5	5	5	5	5	5	5	5	5	5	5	5	1	1	0	1	0	0	1	0	1	0	0	1	0	0	1	0	0	1
648	4	4	4	4	4	3	3	4	3	4	5	4	4	4	4	4	4	4	4	0	1	0	1	0	0	1	0	0	0	0	0	1	1	0	0	1	0
649	5	5	5	5	4	4	4	4	4	4	4	4	4	4	4	4	4	5	4	1	1	0	1	0	0	1	0	0	1	0	1	0	0	1	0	0	1
650	4	4	2	4	4	3	3	3	3	3	4	4	4	4	3	3	4	4	4	1	1	0	1	0	0	1	0	0	0	0	1	0	0	1	0	0	1
651	5	5	5	5	5	5	5	5	5	5	5	5	5	5	5	5	5	5	5	0	1	0	1	0	0	1	0	0	0	0	1	0	0	1	0	0	0
652	5	5	5	5	5	5	5	5	5	5	5	5	5	5	5	5	5	5	5	0	1	0	1	0	0	0	1	0	0	0	0	0	0	1	0	0	1
653	5	5	5	5	5	5	5	5	5	5	5	5	5	5	5	5	5	5	5	0	1	0	1	0	0	1	0	0	0	0	1	0	0	1	0	0	1
654	5	4	4	5	3	3	4	2	3	3	4	4	4	3	4	4	4	4	4	1	1	0	0	1	0	1	0	0	0	0	1	0	0	1	0	0	1
655	4	4	4	4	4	4	4	4	4	4	4	4	4	4	4	4	4	4	4	0	1	0	1	0	0	1	0	0	0	0	1	0	1	0	1	0	0
656	4	3	4	4	2	4	4	4	4	4	4	4	4	4	4	4	4	3	3	0	0	0	0	1	0	0	0	0	0	0	1	0	0	1	1	0	0
657	5	5	5	5	5	4	5	5	5	5	5	5	5	5	4	4	5	4	5	1	1	0	1	0	0	1	0	0	0	0	1	0	1	0	0	1	0
658	5	5	5	5	5	5	5	5	5	5	5	5	5	5	5	5	5	5	5	0	1	0	1	0	0	1	0	0	0	0	1	0	0	1	0	0	1
659	4	4	4	4	4	4	4	4	4	3	4	4	4	4	4	4	4	4	4	0	0	0	0	1	0	1	0	0	0	0	1	0	1	0	0	0	1
660	5	5	5	5	5	5	5	5	5	5	5	5	5	5	5	5	5	5	5	0	0	0	0	1	0	1	0	0	0	0	1	0	1	0	0	0	1
661	4	4	4	4	4	4	4	4	4	4	4	4	4	4	4	4	4	4	4	0	1	0	1	0	0	1	0	0	0	0	1	0	0	1	0	0	1
662	5	5	5	5	5	4	4	4	4	4	5	5	5	5	5	4	4	4	5	0	0	0	1	0	0	1	0	0	1	0	1	0	1	0	0	0	1
663	5	5	4	5	4	3	4	3	5	5	5	5	5	4	5	5	5	5	5	1	1	0	0	1	0	1	0	1	0	0	1	0	1	0	0	0	1
664	4	4	4	4	4	4	4	4	3	3	4	4	4	4	4	4	4	4	4	0	1	0	1	0	0	1	0	0	0	0	1	0	1	0	0	0	1
665	5	5	5	5	5	5	5	5	5	4	4	5	5	5	5	5	5	5	5	1	1	0	0	1	0	1	0	0	1	0	1	0	0	1	0	0	1
666	5	5	5	5	5	5	5	5	5	5	5	5	5	5	5	5	5	5	5	1	1	0	0	1	0	1	0	1	0	0	1	0	1	0	0	0	1
667	5	5	4	5	5	5	5	5	5	5	5	5	5	5	5	5	5	5	5	0	1	0	1	0	0	1	0	0	0	0	1	0	1	0	0	0	1
668	5	5	5	5	5	5	5	5	5	5	5	5	5	5	5	5	5	5	5	0	0	0	0	1	0	0	1	0	0	0	0	1	0	1	0	0	1
669	5	5	5	5	5	5	5	5	5	5	5	5	5	5	5	5	5	5	5	1	1	0	0	1	0	1	0	0	0	0	1	0	0	1	0	0	1
670	5	5	5	5	4	4	4	4	4	4	5	5	5	5	5	5	5	5	5	1	0	0	0	1	0	0	0	1	0	0	0	1	1	0	0	0	1
671	5	5	5	5	4	4	4	4	2	2	3	4	4	4	5	4	4	3	4	1	0	0	0	0	1	0	0	0	0	1	0	0	1	0	0	0	1
672	4	4	4	4	4	3	4	4	3	2	2	4	4	4	4	4	4	4	4	1	0	0	0	0	1	0	0	0	0	1	0	0	1	0	0	0	1
673	4	4	4	4	4	4	4	4	4	2	2	4	4	4	4	4	4	4	4	0	1	0	0	1	0	1	0	1	0	0	0	0	1	0	0	1	0
674	5	4	5	4	4	4	4	4	3	3	4	4	4	4	4	4	3	4	4	1	1	0	1	0	0	1	0	1	0	0	1	0	0	1	0	0	0
675	5	5	5	5	5	5	4	4	3	3	3	5	5	5	5	5	5	4	5	1	0	1	0	1	0	1	0	0	1	0	1	0	0	1	0	0	1
676	5	5	5	5	5	5	5	5	5	5	5	5	5	5	5	5	5	5	5	1	1	0	0	1	0	1	0	0	0	0	1	0	0	1	1	0	0
677	5	4	5	5	4	5	5	5	5	5	2	3	4	5	5	4	4	5	4	0	0	1	1	0	0	1	0	1	0	0	0	0	1	0	0	0	1
678	4	3	4	4	2	2	4	2	4	4	4	4	2	3	4	4	4	4	4	1	1	0	0	1	0	1	0	1	0	0	1	0	0	1	0	0	1
679	5	5	5	5	5	5	5	5	5	5	5	5	5	5	5	5	5	5	5	1	1	0	0	0	1	0	1	0	0	0	1	0	1	0	0	0	1
680	4	4	4	4	4	4	3	4	3	3	2	4	4	3	4	4	4	5	4	0	1	0	0	1	0	1	0	1	0	0	1	0	1	0	0	0	1
681	4	4	4	5	5	4	4	4	3	3	4	4	5	4	5	5	5	5	4	0	1	0	0	1	0	1	0	1	0	0	0	0	1	0	0	0	1
682	5	5	3	4	3	3	4	4	3	2	3	4	4	4	4	5	3	5	4	0	0	0	0	1	0	0	1	1	0	0	0	0	1	0	0	1	0
683	5	5	5	5	5	5	5	5	5	4	5	5	5	5	5	5	5	5	5	1	0	0	0	0	1	1	0	1	0	0	1	0	0	1	0	0	1
684	4	4	4	4	4	4	4	4	3	2	3	3	3	3	4	4	4	4	4	0	0	0	1	0	0	0	0	0	0	0	1	0	0	0	0	0	1
685	5	5	5	5	5	5	5	5	5	5	5	5	5	5	5	5	4	5	5	1	0	0	0	1	0	0	0	0	0	0	0	0	1	0	0	0	1
686	5	5	5	5	5	5	5	5	5	5	5	5	5	5	5	5	5	5	5	1	1	0	0	1	0	0	1	0	0	0	0	0	1	0	0	0	1
687	4	4	4	4	4	4	4	4	4	4	4	4	4	4	3	3	3	4	5	1	1	0	0	1	0	1	0	0	0	0	1	0	0	1	0	0	1
688	5	5	5	5	4	4	4	4	4	4	4	4	4	4	5	5	5	5	5	1	1	0	0	1	0	0	0	0	0	0	0	0	0	0	0	0	1
689	5	5	5	5	4	4	4	5	4	4	4	4	5	5	5	5	4	4	4	1	0	0	0	1	0	0	0	0	0	0	0	0	0	1	0	0	1
690	5	5	5	5	5	5	5	5	5	5	5	5	5	5	5	5	5	5	5	1	0	0	0	1	0	1	0	0	0	0	0	0	0	1	0	0	1
691	5	5	5	5	3	4	4	4	4	3	5	4	4	4	5	5	5	4	4	0	0	0	0	1	0	0	0	0	0	1	0	0	1	0	0	0	1
692	5	5	5	5	5	2	3	3	5	2	4	3	3	4	5	5	5	4	5	0	0	0	0	1	0	0	0	0	0	1	0	0	1	0	0	0	1
693	5	5	3	4	3	2	2	3	3	3	2	4	4	4	3	3	4	3	4	1	0	0	0	0	1	0	0	0	0	1	0	0	0	0	0	1	0
694	4	4	4	4	3	4	4	4	3	3	3	3	3	4	4	4	4	3	4	0	0	0	0	0	1	0	0	0	0	1	0	0	0	0	1	0	0
695	5	4	4	4	5	5	5	5	4	2	3	3	4	4	5	5	4	5	5	1	1	0	1	0	0	1	0	1	0	0	1	0	0	1	0	0	1
696	2	2	4	4	4	4	4	3	2	2	2	3	4	4	4	4	3	4	5	0	1	0	0	1	0	1	0	1	0	0	0	1	1	0	0	0	1
697	3	3	4	4	4	4	4	4	2	2	4	4	4	4	4	4	3	3	4	1	1	0	0	1	0	1	0	0	0	0	0	1	1	0	0	1	0
698	5	5	5	5	5	5	5	5	2	2	2	4	4	3	3	3	3	2	4	0	1	0	0	1	0	1	0	0	0	0	1	0	1	0	0	0	1
699	4	4	3	3	3	3	3	3	2	2	2	4	4	4	4	4	4	3	5	1	1	0	0	1	0	1	0	1	0	0	0	0	0	1	0	0	1
700	5	5	5	5	5	5	5	5	5	5	5	5	5	5	5	5	5	5	5	1	0	1	1	0	0	1	0	1	0	0	1	0	0	1	0	0	0
701	4	4	4	4	3	3	3	4	2	1	2	4	4	4	4	4	4	4	4	1	0	0	0	1	0	0	1	0	0	0	1	0	1	0	0	0	1
702	5	5	5	5	5	5	5	5	1	1	1	4	4	4	4	4	4	4	4	0	1	0	1	0	0	1	0	0	0	0	0	1	1	0	0	0	1
703	5	5	5	5	5	5	5	5	5	5	5	5	5	5	5	5	5	5	5	0	0	0	0	1	0	0	0	0	0	0	1	0	0	1	0	0	1
704	5	5	5	5	5	5	5	5	3	3	4	4	5	5	5	5	5	5	5	1	1	0	0	1	0	1	0	1	0	0	0	0	0	1	0	0	1
705	4	3	5	5	4	4	4	5	2	5	5	4	4	5	4	4	4	5	4	1	1	0	0	1	0	1	0	0	0	0	0	0	0	1	0	1	0
706	5	5	5	5	4	4	4	4	4	3	4	4	4	4	4	4	4	4	4	0	0	0	0	1	0	1	0	0	0	0	1	0	1	0	1	0	0
707	5	5	5	5	5	5	5	5	5	5	5	5	5	5	5	5	5	5	3	0	0	0	0	1	0	0	0	0	0	0	1	0	1	0	1	0	0
708	4	4	4	4	2	2	2	2	2	2	3	3	4	4	4	4	4	4	4	0	1	0	0	0	1	1	0	1	0	0	0	0	0	1	1	0	0
709	5	5	5	5	5	5	5	5	4	3	3	4	4	5	5	5	5	4	5	1	0	0	0	1	0	0	0	0	0	0	0	0	1	0	0	0	0
710	5	4	4	4	5	4	4	4	4	5	4	4	4	4	4	4	4	4	5	0	0	1	0	0	0	1	0	0	0	0	0	1	0	1	1	0	0
711	4	3	4	4	4	3	4	3	3	3	3	4	4	4	4	4	4	5	4	1	0	0	0	1	0	0	0	1	0	0	1	0	1	0	0	0	1
712	4	4	4	4	4	4	4	4	4	3	4	4	4	4	4	4	4	4	4	1	0	1	0	0	0	1	0	0	0	0	1	0	0	1	0	1	0
713	5	5	5	5	5	5	5	5	5	3	4	5	5	5	5	5	5	5	5	0	0	0	1	0	0	0	1	0	0	0	0	0	0	1	0	0	1
714	5	5	5	5	5	4	5	5	5	5	4	5	5	5	5	5	5	5	5	1	0	0	0	1	0	0	0	1	0	0	1	0	0	1	1	0	0
715	3	5	5	4	4	3	3	3	3	3	3	4	4	3	4	4	4	4	3	0	0	0	0	1	0	0	0	0	1	0	0	1	1	0	0	0	1
716	5	5	5	5	5	5	5	5	5	3	5	5	5	5	5	5	5	5	5	1	0	0	0	0	1	0	0	0	0	1	0	0	1	0	0	0	1
717	5	5	5	5	3	2	4	4	3	3	5	2	2	2	5	5	5	3	4	0	0	0	0	0	1	0	0	0	0	1	0	0	1	0	0	0	1
718	4	4	4	4	4	4	4	4	4	4	4	4	4	4	4	4	4	4	4	1	0	0	0	1	0	0	0	1	0	0	1	0	0	1	0	0	1
719	4	5	5	5	3	5	4	5	4	2	5	5	5	5	5	5	5	4	5	0	0	0	0	1	0	0	0	0	0	1	0	0	1	0	0	0	1
720	4	4	4	4	5	4	4	4	3	3	4	4	4	4	4	5	4	4	4	0	0	0	0	1	0	0	0	0	0	1	0	0	0	0	1	0	0
721	5	5	5	5	4	3	4	4	2	2	4	4	4	4	4	3	4	5	5	1	0	0	0	0	1	0	0	0	0	1	0	0	1	0	0	0	1
722	5	5	4	5	4	4	4	4	4	3	4	5	3	4	5	5	5	5	4	1	0	0	0	0	1	0	0	0	0	1	0	0	0	0	0	0	1
723	3	4	4	4	4	4	3	3	3	2	3	3	3	4	5	5	4	3	4	0	0	0	0	1	0	0	0	0	0	1	0	0	1	0	0	0	1
724	5	4	3	4	2	2	2	3	3	3	3	3	2	3	4	4	4	3	4	0	0	0	0	1	0	0	0	0	0	0	1	0	1	0	0	0	1
725	4	4	4	4	4	4	4	4	4	3	4	4	4	4	4	4	4	4	4	1	0	0	0	1	0	0	0	0	0	1	0	0	0	0	1	0	0
726	4	4	4	4	4	4	4	4	4	3	3	4	4	4	4	4	3	4	4	1	0	0	0	1	0	0	0	0	0	1	0	0	1	0	0	1	0
727	5	5	5	4	3	3	4	4	4	2	4	5	4	4	4	4	4	4	4	1	0	0	0	1	0	0	0	0	0	1	0	0	0	0	0	0	1
728	4	4	4	4	3	3	3	3	3	3	3	4	3	4	4	5	4	3	4	1	0	0	0	0	1	0	0	0	0	1	0	0	0	0	0	0	1
729	5	5	5	5	4	3	3	3	3	3	4	3	3	4	4	4	4	4	4	1	0	0	0	0	1	0	0	0	0	1	0	0	0	0	0	0	1
730	4	4	5	5	4	3	3	4	3	3	3	4	2	4	4	4	3	4	2	0	0	0	0	1	0	0	0	0	0	0	0	0	1	0	1	0	0
731	4	4	4	5	3	3	3	4	3	3	3	4	3	4	4	4	4	5	4	1	0	0	0	0	1	0	0	0	0	1	0	0	1	0	0	0	1
732	4	4	4	5	4	5	4	4	4	3	4	3	3	4	4	5	4	3	4	0	0	0	0	0	1	0	0	0	1	0	0	1	1	0	0	1	0
733	4	4	4	4	4	3	4	4	4	3	3	3	4	4	4	4	4	4	4	1	0	0	0	0	1	0	0	0	0	1	0	0	1	0	1	0	0
734	4	4	4	4	4	4	4	4	4	3	4	4	4	4	4	4	3	4	4	1	0	0	0	0	1	0	0	0	0	1	0	0	0	0	0	0	1
735	4	4	5	4	4	4	3	4	4	3	4	4	5	5	5	5	4	5	4	0	0	0	0	0	1	0	0	0	0	1	0	0	1	0	0	0	1
736	5	5	5	5	3	3	4	4	3	2	4	5	4	5	5	5	4	5	3	1	0	0	0	0	1	0	0	0	0	1	0	0	1	0	0	0	1
737	5	5	5	5	5	4	4	4	4	3	3	5	5	5	5	5	4	4	5	1	0	0	0	0	1	0	0	0	0	1	0	0	1	0	0	0	1
738	5	5	5	5	4	4	4	5	4	3	4	5	3	4	5	5	5	4	2	0	0	0	0	0	1	0	0	0	0	1	0	0	1	0	0	0	1
739	5	4	4	5	3	4	4	4	5	4	5	4	4	5	4	4	4	4	5	0	0	0	0	1	0	0	0	0	0	1	0	0	0	0	0	0	1
740	4	4	5	5	4	4	4	4	4	3	4	4	4	5	5	4	4	4	4	0	0	0	0	1	0	0	0	0	0	1	0	0	0	0	0	0	1
741	4	4	4	4	3	4	3	3	3	2	4	3	4	4	4	4	4	4	4	0	0	0	0	1	0	0	0	0	0	1	0	0	1	0	0	1	0
742	4	3	3	5	3	3	4	3	3	2	3	2	2	4	4	4	4	4	4	0	0	0	0	1	0	0	0	0	0	1	0	0	0	0	0	1	0
743	5	5	4	5	4	4	4	4	2	2	2	4	4	4	4	4	4	4	4	1	1	0	0	1	0	1	0	1	0	0	1	0	0	1	0	0	1
744	4	4	4	4	4	4	3	3	2	2	2	4	4	4	4	4	3	3	4	0	1	0	0	1	0	1	0	1	0	0	0	0	1	0	0	0	1
745	4	4	4	4	4	4	4	4	2	2	2	3	4	4	4	4	4	3	4	1	1	0	0	1	0	0	1	1	0	0	0	0	0	1	0	0	1
746	5	5	5	5	5	5	5	5	5	5	5	5	5	5	5	5	5	5	5	1	1	0	0	1	0	0	1	1	0	0	1	0	1	0	0	0	1
747	5	5	5	5	5	5	5	5	5	5	5	5	5	5	5	5	5	5	5	1	0	0	0	1	0	0	0	0	0	0	0	0	0	1	0	0	1
748	5	5	5	5	5	5	4	5	5	4	4	5	5	5	5	5	5	5	5	0	0	0	1	0	0	1	0	0	0	0	0	1	1	0	1	0	0
749	5	5	5	5	5	5	5	5	5	5	5	5	5	5	4	4	4	4	4	0	1	0	0	0	0	0	0	0	0	0	0	1	0	1	0	1	0
750	3	3	3	3	3	4	4	4	3	4	4	4	4	4	4	3	3	3	3	0	1	0	1	0	0	1	0	1	0	0	0	0	0	1	0	0	0
751	5	5	5	5	5	5	5	5	5	5	5	5	5	5	5	5	5	5	5	1	0	0	0	1	0	0	0	0	0	0	0	0	0	0	1	0	0
752	5	5	5	5	5	5	5	5	5	5	5	5	5	5	5	5	5	5	5	1	0	0	0	1	0	1	0	1	0	0	0	0	1	0	1	0	0
753	4	4	4	4	4	3	5	4	3	2	3	4	4	4	4	4	4	4	4	1	0	0	0	1	0	0	0	0	0	0	1	0	1	0	0	0	1
754	5	5	5	5	5	4	4	4	4	3	3	4	4	4	4	4	4	4	4	1	0	0	0	1	0	0	0	0	0	1	0	0	0	0	1	0	0
755	5	5	5	5	3	3	3	2	4	2	4	3	4	5	5	5	4	4	5	1	0	0	0	1	0	0	0	0	0	1	0	0	0	0	0	0	1
756	4	4	4	4	3	3	3	4	2	2	3	4	4	4	4	4	4	4	4	1	0	0	0	0	1	0	0	0	1	0	0	0	1	0	0	0	1
757	5	5	5	5	5	4	4	5	5	5	5	5	5	5	5	5	4	4	5	1	0	0	0	1	0	0	0	0	0	1	0	0	0	0	1	0	0
758	5	5	5	5	5	5	5	5	5	5	5	5	5	5	5	5	5	5	5	1	0	0	0	1	0	0	0	0	0	0	1	0	0	0	0	0	1
759	4	4	4	4	4	4	4	4	3	3	4	4	4	4	4	4	4	3	4	1	0	0	0	1	0	0	0	0	0	1	0	0	1	0	1	0	0
760	4	4	4	4	3	3	3	3	3	3	4	4	4	4	5	5	4	5	3	0	0	0	0	1	0	0	0	0	0	1	0	0	0	0	0	0	1
761	5	5	5	5	4	4	4	4	4	3	5	4	5	5	5	5	5	5	5	1	0	0	0	0	1	0	0	0	0	1	0	0	0	0	0	0	1
762	5	5	5	5	4	5	4	4	4	4	4	5	5	4	4	5	5	4	5	1	0	0	0	0	1	0	0	0	0	1	0	0	1	0	0	0	1
